# Supplementary material for: Identification of miRNA-mediated drought responsive multi-tiered regulatory network in drought tolerant rice, Nagina 22
Source: Sci Rep. 2017 Nov 13;7:15446. doi: 10.1038/s41598-017-15450-1 (PMC5684420; doi:10.1038/s41598-017-15450-1)
Supplement: Supplementary file 2 — dataset S1 [file 41598_2017_15450_MOESM2_ESM.xls]

## Sheet: Sheet1
Supplementary Table S1. Summary of Deep sequencing datasets of different tissue and cultivars.
	N22 Flag leaf		N22 Spikelet		PB1 Flag leaf		PB1 Spikelet
	Control	Drought	Control	Drought	Control	Drought	Control	Drought
Raw reads	65,32,769	2,37,81,916	2,89,87,848	2,60,52,541	2,87,41,179	2,85,56,400	7,35,96,310	7,80,26,176
Trimmed reads	60,99,252	1,14,99,153	1,57,36,533	1,57,38,582	2,05,45,797	2,11,37,369	5,00,38,191	5,01,11,176
Genome matched	50,99,643	1,01,77,820	1,39,66,730	1,38,94,850	1,80,71,172	1,84,74,696	4,52,99,106	3,83,69,247
Reads matched to rfam	14,58,449	30,02,834	24,35,682	41,63,399	66,58,589	67,86,271	49,72,176	74,48,840
Reads matched to miRNAs (MiRBase ver 21)	6,54,352	3,82,192	2,54,715	1,70,430	6,85,344	163884	6,85,344	3,22,601
Unique mature miRNAs	269	259	371	357	289	277	401	404
