# Supplementary material for: Identification of miRNA-mediated drought responsive multi-tiered regulatory network in drought tolerant rice, Nagina 22
Source: Sci Rep. 2017 Nov 13;7:15446. doi: 10.1038/s41598-017-15450-1 (PMC5684420; doi:10.1038/s41598-017-15450-1)
Supplement: Supplementary file 3 — Dataset S2 [file 41598_2017_15450_MOESM3_ESM.xls]

## Sheet: Sheet1
Supplementary Table S2. Expression levels (TPM) of 208 miRNA in flag leaf (FL) and spikelet (SP) of N22 and PB1 under control and drought stressed conditions.
Name (miRBase ID)	N22-FL-Control	N22-FL-Drought	N22-Spik-Control	N22-Spik-Drought	Fold change N22 FL (drought vs control)	Fold change N22 SP (drought vs. control)	Total miRNA expression in N22 FL (Control+drought)	Total miRNA expression in N22 SP (Control+drought)	Fold enrichment in N22 FL (FL/SP)	Fold enrichment in N22 SP (SP/FL)	PB1-FL-Control	PB1-FL-Drought	PB1-Spik-Control	PB1-Spik-Drought	Fold change PB1 FL (drought vs control)	Fold change PB1 SP (drought vs. control)	Total miRNA expression in PB1 FL (Control+drought)	Total miRNA expression in PB1 SP (Control+drought)	total abundance	drought-regulated miRNAs in N22 FL	drought-regulated miRNAs in N22 SP	drought-regulated miRNAs in PB1 FL	drought-regulated miRNAs in PB1 SP
osa-miR171h MIMAT0001077	0	0.0990099	0	0	-	0	0.0990099	0	-	0	0.165746	0.162162	0	0	0.978378	-	0.327908	0	24.4781
osa-miR531a/c MIMAT0002887	0	0	0	0	0	0	0	0	-	-	0	0	4.31111	3.47368	-	0.805751	0	7.7848	45.7848
osa-miR397b MIMAT0000981	32.7451	18.2178	0	0.0719424	0.556353	-	50.9629	0.0719424	708.385	0.00141166	25.0829	21.8919	0.444444	0.131579	0.872782	0.296053	46.9748	0.576023	99.0182
osa-miR1320-5p MIMAT0009137	562.157	8.11881	1	1.29496	0.0144423	1.29496	570.276	2.29496	248.49	0.00402431	95.6906	11.5676	1.26667	1.36842	0.120885	1.08033	107.258	2.63509	1375.16	Down		Down
osa-miR172d-5p MIMAT0022885	21.3725	0.19802	0.142857	0	0.00926515	0	21.5706	0.142857	150.994	0.00662278	0.165746	0.486486	0.177778	0.0526316	2.93514	0.296053	0.652232	0.230409	25.5144	Down
osa-miR1432-3p MIMAT0022950	4.70588	1.9802	0	0.0719424	0.420792	-	6.68608	0.0719424	92.9365	0.01076	0.441989	0.108108	0.0666667	0.184211	0.244595	2.76316	0.550097	0.250877	13.9549
osa-miR1432-5p MIMAT0005966	966.667	40.198	5.78571	6.97842	0.0415842	1.20615	1006.86	12.7641	78.8823	0.0126771	79.0608	41.3514	1.26667	2.47368	0.523032	1.95291	120.412	3.74035	1280.52	Down
osa-miR166m MIMAT0001087	13610.4	117.822	83.5	93.5252	0.00865675	1.12006	13728.2	177.025	77.5495	0.012895	225.635	49.5676	68.1778	74.7632	0.21968	1.09659	275.203	142.941	15686.6	Down		Down
osa-miR398b MIMAT0000983	8.23529	21.8812	0	0.431655	2.657	-	30.1165	0.431655	69.7699	0.0143328	2.98343	1.24324	5.68889	0.657895	0.416717	0.115646	4.22667	6.34678	43.1402	Up
osa-miR5508 MIMAT0022141	48.0392	0.49505	0.214286	0.57554	0.0103051	2.68585	48.5343	0.789825	61.4494	0.0162736	0.552486	0.756757	0.177778	0.421053	1.36973	2.36842	1.30924	0.59883	53.0301	Down
osa-miR2873a MIMAT0013823	55.098	28.4158	0.357143	1.00719	0.515732	2.82014	83.5139	1.36434	61.2121	0.0163367	25.9116	5.56757	0.422222	0.552632	0.214868	1.30886	31.4792	0.974854	117.332			Down
osa-miR812n-3p/t/u MIMAT0019680	59.0196	0.49505	0.642857	0.431655	0.00838788	0.671463	59.5147	1.07451	55.3876	0.0180546	0.0552486	0	1.2	0.342105	0	0.285088	0.0552486	1.54211	70.7958	Down
osa-miR156k MIMAT0001020	97.2549	0.49505	0.714286	1.43885	0.00509023	2.01439	97.75	2.15313	45.3989	0.022027	4.58564	3.72973	2	1.55263	0.813351	0.776316	8.31537	3.55263	170.431	Down
osa-miR166g-3p/h-3p MIMAT0001072	8550.39	32.7723	109.214	89.3525	0.00383284	0.818139	8583.16	198.567	43.2256	0.0231345	21.4917	18.1081	34.9333	51.6842	0.842562	1.47951	39.5998	86.6175	8937.21	Down
osa-miR166a-3p/b-3p/c-3p-d-3p/f/j-3p MIMAT0000635	38958.8	229.01	520.571	430.576	0.00587826	0.827121	39187.8	951.147	41.2006	0.0242715	202.928	148.973	285.333	352	0.734117	1.23364	351.901	637.333	59663.2	Down
osa-miR166i-3p MIMAT0001074	179.216	0.39604	4.35714	1.51079	0.00220985	0.346739	179.612	5.86793	30.609	0.0326701	0.38674	0.216216	1.8	1.97368	0.559073	1.09649	0.602957	3.77368	209.865	Down
osa-miR156a/b-5p/c-5p/d/e/f-5p/g-5p/h-5p/i/j-5p MIMAT0000618	29573.3	673.366	589.571	402.23	0.0227694	0.682242	30246.7	991.802	30.4967	0.0327904	1315.75	1046.38	520.8	364.605	0.795274	0.700087	2362.12	885.405	47116.3	Down
osa-miR167e-3p/i-3p MIMAT0022873	34.902	1.48515	0.642857	0.57554	0.042552	0.895284	36.3871	1.2184	29.8647	0.0334843	0.607735	2.54054	6.64444	4.44737	4.18034	0.669336	3.14828	11.0918	52.1789	Down
osa-miR408-5p MIMAT0022884	62.9412	40.8911	2.85714	0.647482	0.649672	0.226619	103.832	3.50462	29.6272	0.0337528	364.807	0.972973	10.6222	0.263158	0.00266709	0.0247743	365.78	10.8854	492.511			Down	Down
osa-miR1870-5p MIMAT0007823	111.569	1.28713	0.928571	2.94964	0.0115367	3.17654	112.856	3.87821	29.0999	0.0343643	0.828729	1.18919	3.64444	2.47368	1.43495	0.678755	2.01792	6.11813	133.658	Down
osa-miR3980a-3p/b-3p MIMAT0019676	13.7255	0.49505	0.357143	0.143885	0.0360679	0.402878	14.2205	0.501028	28.3827	0.0352327	0	0	0	0	-	-	0	0	14.9102	Down
osa-miR169i-5p.2 MIMAT0020917	0.196078	3.86139	0	0.143885	19.6931	-	4.05746	0.143885	28.1994	0.0354618	7.07182	1.02703	0.0222222	0.236842	0.145228	10.6579	8.09885	0.259064	14.214
osa-miR5794 MIMAT0023261	906.275	16.8317	18.1429	15.1079	0.0185724	0.83272	923.106	33.2508	27.7619	0.0360205	43.7569	21.4595	20.7111	26.7632	0.490425	1.29221	65.2164	47.4743	1112.38	Down		Down
osa-miR3980a-5p/b-5p MIMAT0019675	94.7059	7.92079	2.28571	1.43885	0.0836357	0.629496	102.627	3.72456	27.554	0.0362924	3.70166	4.16216	0.2	0.394737	1.12441	1.97368	7.86382	0.594737	117.825	Down
osa-miR172a/d-3p MIMAT0001069	81.1765	63.9604	1.92857	3.81295	0.787918	1.97708	145.137	5.74152	25.2785	0.0395594	13.4254	61.4595	3.48889	3.02632	4.57784	0.867415	74.8849	6.5152	240.719			Up
osa-miR6251 MIMAT0024874	10.3922	2.47525	0	0.57554	0.238184	-	12.8674	0.57554	22.3571	0.0447285	3.09392	1.67568	0.222222	0.578947	0.541602	2.60526	4.7696	0.80117	19.5248	Down
osa-miR2873b MIMAT0019685	28.0392	2.27723	1.14286	0.215827	0.0812158	0.188849	30.3164	1.35868	22.3131	0.0448168	9.8895	2.21622	2.33333	1.57895	0.224098	0.676692	12.1057	3.91228	56.1675	Down
osa-miR5150-5p MIMAT0021098	91.7647	2.27723	2.28571	2.44604	0.0248159	1.07014	94.0419	4.73176	19.8746	0.0503154	1.27072	2.7027	0.822222	2.5	2.12691	3.04054	3.97342	3.32222	111.402	Down
osa-miR167d-5p/e-5p/f/g/h-5p/i-5p/j MIMAT0001039	9747.06	194.257	323.286	227.266	0.0199299	0.702989	9941.32	550.552	18.057	0.0553802	634.033	684.703	188.244	149.316	1.07992	0.793202	1318.74	337.56	13045.2	Down
osa-miR168a-5p MIMAT0001045	14892.5	215.05	416	435.755	0.0144401	1.04749	15107.6	851.755	17.737	0.0563793	393.039	227.243	1462.47	1137.55	0.57817	0.777831	620.282	2600.02	20883.3	Down
osa-miR5809 MIMAT0023281	12.9412	0.29703	0.642857	0.143885	0.0229523	0.223821	13.2382	0.786742	16.8266	0.0594297	0.110497	2.21622	6.33333	14.9737	20.0568	2.36427	2.32671	21.307	37.7362	Down			Up
osa-miR5151 MIMAT0021100	12.7451	0.49505	0.428571	0.503597	0.0388423	1.17506	13.2401	0.932169	14.2036	0.0704047	2.48619	0.216216	0.577778	0.342105	0.086967	0.592105	2.7024	0.919883	19.0799	Down
osa-miR408-3p MIMAT0001079	42.9412	169.307	9.14286	5.82734	3.94276	0.637365	212.248	14.9702	14.178	0.0705316	79.8343	9.67568	22.8222	3.42105	0.121197	0.1499	89.5099	26.2433	354.198	Up		Down	Down
osa-miR530-5p MIMAT0006787	2167.45	830.792	100.143	121.007	0.383304	1.20835	2998.24	221.15	13.5575	0.0737599	242.155	685.405	179.689	172.632	2.83044	0.960725	927.56	352.32	4517.65	Down		Up
osa-miR5077 MIMAT0020574	40.3922	0.990099	1.14286	1.94245	0.0245122	1.69964	41.3823	3.0853	13.4127	0.0745562	0.276243	0	0.0666667	0.5	0	7.5	0.276243	0.566667	50.9771	Down
osa-miR5788 MIMAT0023253	43.9216	2.37624	2.78571	1.00719	0.0541018	0.361557	46.2978	3.79291	12.2064	0.0819242	1.87845	1.45946	5.68889	3.34211	0.776948	0.587479	3.33791	9.03099	69.7526	Down
osa-miR1320-3p MIMAT0015286	3.92157	0.29703	0.214286	0.143885	0.0757426	0.671463	4.2186	0.358171	11.7782	0.0849028	0.276243	0	0	0.157895	0	-	0.276243	0.157895	68.8161
osa-miR2867-3p MIMAT0020947	10.9804	0.792079	0.714286	0.28777	0.0721358	0.402878	11.7725	1.00206	11.7483	0.0851185	0	0	0	0	-	-	0	0	14.1828	Down
osa-miR1859 MIMAT0007792	11.3725	0.29703	0.428571	0.647482	0.0261181	1.51079	11.6696	1.07605	10.8448	0.0922101	0	0	0.0666667	0	-	0	0	0.0666667	12.8123	Down
osa-miR444a-5p MIMAT0020918	12.549	1.58416	0.714286	0.647482	0.126238	0.906475	14.1332	1.36177	10.3786	0.0963525	2.20994	1.2973	2.2	3.21053	0.587027	1.45933	3.50724	5.41053	24.5678	Down
osa-miR169f.2 MIMAT0020916	39.8039	1.28713	0.642857	3.74101	0.0323367	5.81934	41.0911	4.38386	9.37325	0.106687	10.4972	2.64865	0.377778	10.8421	0.252319	28.6997	13.1459	11.2199	76.4913	Down		Down	Up
osa-miR167a-5p/b/c-5p MIMAT0000641	883.529	22.1782	49.8571	48.777	0.0251018	0.978335	905.708	98.6341	9.1825	0.108903	29.4475	42.3784	29.5556	45.3947	1.43912	1.53591	71.8259	74.9503	1184.05	Down
osa-miR5143a/b MIMAT0021087	2.94118	0.29703	0.285714	0.0719424	0.10099	0.251799	3.23821	0.357657	9.05395	0.110449	0.441989	0.432432	0.133333	0.184211	0.978378	1.38158	0.874421	0.317544	12.7093
osa-miR1876 MIMAT0007831	27.0588	4.9505	2.5	1.58273	0.182953	0.633094	32.0093	4.08273	7.84017	0.127548	2.70718	1.56757	4.06667	5.31579	0.57904	1.30716	4.27475	9.38246	180.858	Down
osa-miR1425-3p MIMAT0020933	186.667	9.40594	15.7143	11.0791	0.050389	0.705036	196.073	26.7934	7.31794	0.136651	40.3867	40.973	11.8444	9.47368	1.01452	0.799842	81.3597	21.3181	329.707	Down
osa-miR1862a/b/c MIMAT0007810	14.3137	2.07921	1.42857	0.935252	0.14526	0.654676	16.3929	2.36382	6.93492	0.144198	3.37017	3.51351	1.08889	1.21053	1.04253	1.11171	6.88368	2.29942	47.8277	Down
osa-miR2863b MIMAT0013818	9.60784	0.0990099	1.07143	0.359712	0.0103051	0.335731	9.70685	1.43114	6.7826	0.147436	0.38674	0	0.4	0.447368	0	1.11842	0.38674	0.847368	17.8377
osa-miR812p MIMAT0023254	11.9608	41.6832	5.92857	2.3741	3.48499	0.400451	53.644	8.30267	6.46105	0.154774	46.0773	32.8108	31.1556	12.4211	0.712081	0.398679	78.8882	43.5766	202.373	Up			Down
osa-miR169i-3p MIMAT0022876	0	1.78218	0.0714286	0.215827	-	3.02158	1.78218	0.287256	6.20415	0.161182	4.97238	0.594595	0.444444	0.5	0.11958	1.125	5.56697	0.944444	10.8465
osa-miR166e-3p MIMAT0000639	18.6275	0.0990099	0.0714286	2.94964	0.00531527	41.295	18.7265	3.02107	6.19862	0.161326	0.276243	0.108108	0.133333	0.131579	0.391351	0.986842	0.384351	0.264912	31.4712	Down
osa-miR6249a/b MIMAT0024871	55.4902	1.58416	5	5.53957	0.0285484	1.10791	57.0744	10.5396	5.41525	0.184664	2.0442	31.027	0.844444	24.1316	15.1781	28.5769	33.0712	24.976	132.816	Down		Up	Up
osa-miR156f-3p/h-3p/l-3p MIMAT0022847	0.392157	1.78218	0.285714	0.143885	4.54455	0.503597	2.17434	0.429599	5.06131	0.197577	0.718232	0.486486	0.0444444	0	0.677339	0	1.20472	0.0444444	40.3327
osa-miR1863b.2 MIMAT0020950	12.3529	0.49505	1.78571	0.791367	0.0400754	0.443165	12.848	2.57708	4.98548	0.200582	2.37569	1.13514	0.222222	0.263158	0.477813	1.18421	3.51083	0.48538	24.1169	Down
osa-miR1862e MIMAT0007833	34.3137	64.1584	8.92857	12.0863	1.86976	1.35367	98.4721	21.0149	4.68582	0.21341	267.459	334.973	79.2	17.7105	1.25243	0.223618	602.432	96.9105	863.793				Down
osa-miR162a MIMAT0000632	160.196	10.198	22.5	14.1007	0.0636596	0.626699	170.394	36.6007	4.65548	0.2148	11.8785	8.32432	9.93333	16.0263	0.700792	1.61339	20.2028	25.9596	478.152	Down
osa-miR812f MIMAT0007821	38.4314	2.17822	5.21429	3.52518	0.0566781	0.676062	40.6096	8.73947	4.64669	0.215207	5.58011	2	8.22222	3.02632	0.358416	0.368065	7.58011	11.2485	75.0743	Down
osa-miR168a-3p MIMAT0015122	29.4118	12.5743	4.21429	5.17986	0.427525	1.22912	41.986	9.39414	4.46938	0.223745	8.56354	7.89189	20.4667	22.5789	0.921569	1.10321	16.4554	43.0456	176.971	Down
osa-miR1862d MIMAT0007830	269.804	76.0396	43.2143	40	0.281833	0.92562	345.844	83.2143	4.15606	0.240613	50.6077	51.6216	32.8	38.3158	1.02003	1.16816	102.229	71.1158	845.395	Down
osa-miR166k-5p MIMAT0022870	11.5686	0.29703	2.57143	0.28777	0.0256754	0.11191	11.8657	2.8592	4.14999	0.240964	0.0552486	0.108108	0.888889	0.736842	1.95676	0.828947	0.163357	1.62573	16.5139	Down
osa-miR162b MIMAT0001032	51.9608	0.990099	7.57143	5.46763	0.0190547	0.722139	52.9509	13.0391	4.06095	0.246248	1.54696	0.648649	4.13333	7.97368	0.419305	1.92912	2.19561	12.107	112.366	Down
osa-miR1878 MIMAT0007835	6.86275	0.39604	0.857143	0.935252	0.0577086	1.09113	7.25878	1.79239	4.04977	0.246928	1.38122	0.108108	0.666667	1.52632	0.0782703	2.28947	1.48932	2.19298	38.8038
osa-miR166h-5p MIMAT0022882	48.4314	0.49505	10.5	2.58993	0.0102217	0.24666	48.9264	13.0899	3.73772	0.267543	1.21547	0.216216	2.04444	0.894737	0.177887	0.437643	1.43169	2.93918	66.3872	Down	Down
osa-miR528-5p MIMAT0002884	733.529	29913.7	6093.14	2111.58	40.7805	0.346551	30647.2	8204.73	3.73531	0.267715	57067.9	1949.03	7065.29	600.395	0.0341528	0.0849781	59016.9	7665.68	110204	Up	Down	Down	Down
osa-miR166k-3p/l-3p MIMAT0001037	774.706	20.297	111.214	105.755	0.0261997	0.950916	795.003	216.97	3.66412	0.272917	24.2541	13.5135	71.4	72.7632	0.557163	1.01909	37.7677	144.163	1197.17	Down
osa-miR1868 MIMAT0007820	19.4118	0.693069	4.28571	1.22302	0.0357036	0.285372	20.1048	5.50874	3.64963	0.274001	0.497238	0.432432	5.15556	2.5	0.86967	0.484914	0.92967	7.65556	41.2696	Down
osa-miR1429-5p MIMAT0009208	7.05882	0.792079	0.714286	1.43885	0.112211	2.01439	7.8509	2.15313	3.64627	0.274253	0.552486	1.78378	0.333333	0.921053	3.22865	2.76316	2.33627	1.25439	13.5947
osa-miR1423-3p MIMAT0005957	8.62745	1.28713	1.5	1.22302	0.14919	0.815348	9.91458	2.72302	3.64102	0.274648	0.939227	1.40541	4	2.89474	1.49634	0.723684	2.34463	6.89474	43.7416
osa-miR827 MIMAT0009981	40.5882	18.1188	6.64286	9.71223	0.446406	1.46206	58.707	16.3551	3.58953	0.278588	29.2818	21.2973	6.66667	19.0789	0.727323	2.86184	50.5791	25.7456	198.833	Down			Up
osa-miR2877 MIMAT0013827	1.37255	0.594059	0.428571	0.143885	0.432815	0.335731	1.96661	0.572456	3.43539	0.291088	0.0552486	0.0540541	0.111111	0.0789474	0.978378	0.710526	0.109303	0.190058	40.2255
osa-miR164e MIMAT0001035	3.33333	1.48515	0.928571	0.503597	0.445545	0.542335	4.81848	1.43217	3.36447	0.297224	0.939227	0.972973	2.26667	0.447368	1.03593	0.197368	1.9122	2.71404	175.785
osa-miR1423-5p MIMAT0015244	8.23529	1.38614	1.5	1.36691	0.168317	0.911271	9.62143	2.86691	3.35603	0.297971	0.441989	0.432432	1.42222	2.02632	0.978378	1.42475	0.874421	3.44854	34.0945
osa-miR1879 MIMAT0007836	4.11765	0.39604	0.428571	0.935252	0.096181	2.18225	4.51369	1.36382	3.30958	0.302153	1.27072	0.486486	2.75556	2.23684	0.382844	0.811757	1.7572	4.9924	16.7791
osa-miR160f-5p MIMAT0001031	5.29412	8.31683	1.64286	2.58993	1.57096	1.57648	13.6109	4.23279	3.2156	0.310984	1.43646	0.702703	0.6	3.86842	0.489189	6.44737	2.13917	4.46842	24.994
osa-miR528-3p MIMAT0022926	6.66667	4.35644	3.07143	0.57554	0.653465	0.187385	11.0231	3.64697	3.02254	0.330848	1.60221	0.27027	7.33333	0.605263	0.168686	0.0825359	1.87248	7.9386	24.8145
osa-miR444b.2/c.2 MIMAT0005968	395.098	109.505	51.4286	115.612	0.277159	2.248	504.603	167.04	3.02085	0.331033	62.4309	33.1892	33	52.6316	0.531614	1.5949	95.6201	85.6316	868.753	Down	Up
osa-miR812n-5p MIMAT0019679	3.72549	1.08911	0.428571	1.29496	0.29234	3.02158	4.8146	1.72354	2.79344	0.357981	0.607735	0.27027	0.866667	0.473684	0.444717	0.546559	0.878005	1.34035	21.5213
osa-miR2880 MIMAT0013832	0.196078	0	0	0.0719424	0	-	0.196078	0.0719424	2.72549	0.366906	1.04972	0.324324	8.44444	5.73684	0.308962	0.679363	1.37405	14.1813	21.2234
osa-miR5337b MIMAT0024870	1.96078	0.693069	0.5	0.503597	0.353465	1.00719	2.65385	1.0036	2.64434	0.378166	2.70718	2.10811	1.15556	0.526316	0.778709	0.455466	4.81529	1.68187	11.4518
osa-miR169n/o MIMAT0001059	4.5098	1.78218	1.42857	1.00719	0.395179	0.705036	6.29198	2.43577	2.58316	0.387122	1.27072	0.162162	0.622222	1	0.127615	1.60714	1.43288	1.62222	12.649
osa-miR530-3p MIMAT0002886	10.9804	309.406	77	51.0072	28.178	0.662431	320.386	128.007	2.50288	0.39954	135.083	196.162	265.222	244.5	1.45216	0.921868	331.245	509.722	1293.15	Up
osa-miR820a/b/c MIMAT0004079	156.667	18.4158	43.4286	26.9065	0.117548	0.619557	175.083	70.335	2.48926	0.401725	6.24309	14.4865	41.3556	39.1053	2.3204	0.945587	20.7296	80.4608	506.025	Down		Up
osa-miR2121a/b MIMAT0011180	5.29412	0.39604	0.857143	1.43885	0.0748075	1.67866	5.69016	2.29599	2.4783	0.403502	0.552486	1.18919	2.24444	3.84211	2.15243	1.71183	1.74168	6.08655	21.7596
osa-miR444b.1/c.1 MIMAT0005969	143.137	32.7723	24.5	46.7626	0.228957	1.90868	175.91	71.2626	2.46847	0.405109	29.0608	23.6216	7.35556	15.5263	0.812835	2.11083	52.6824	22.8819	349.024	Down			Up
osa-miR1850.1 MIMAT0007770	10.3922	1.68317	1.71429	3.23741	0.161965	1.88849	12.0753	4.9517	2.43862	0.410067	15.8011	1.62162	8.48889	6.86842	0.102627	0.809107	17.4227	15.3573	75.4934	Down		Down
osa-miR2055 MIMAT0009980	5.09804	0.19802	1.5	0.719424	0.0388423	0.479616	5.29606	2.21942	2.38623	0.419071	0.828729	1.62162	0.666667	1.18421	1.95676	1.77632	2.45035	1.85088	20.9666
osa-miR1863a MIMAT0007813	4.70588	1.78218	1.07143	1.65468	0.378713	1.54436	6.48806	2.7261	2.37997	0.420173	0.994475	1.40541	1.22222	1.42105	1.41321	1.16268	2.39988	2.64327	17.7679
osa-miR2871a-5p MIMAT0020948	2.94118	0.29703	0.785714	0.647482	0.10099	0.824068	3.23821	1.4332	2.25943	0.44259	10.0552	1.94595	2.22222	1.18421	0.193525	0.532895	12.0012	3.40643	25.063			Down
osa-miR1429-3p MIMAT0005963	5.09804	0.39604	1.35714	1.07914	0.0776847	0.795153	5.49408	2.43628	2.25511	0.443437	0.276243	0.810811	0.977778	0.789474	2.93514	0.807416	1.08705	1.76725	10.7847
osa-miR2878-5p MIMAT0013828	10.5882	28.2178	7.35714	10	2.66502	1.35922	38.8061	17.3571	2.23574	0.447279	86.2983	21.4054	21.5111	23.2632	0.24804	1.08145	107.704	44.7743	234.335	Up		Down
osa-miR7693-3p MIMAT0029958	0.784314	0.792079	0.642857	0.0719424	1.0099	0.11191	1.57639	0.7148	2.20536	0.45344	1.38122	1.56757	1.02222	0.289474	1.13492	0.283181	2.94878	1.3117	14.1723
osa-miR444a-3p.1/d.1 MIMAT0001617	1.76471	1.9802	0.928571	0.791367	1.12211	0.852241	3.7449	1.71994	2.17735	0.459274	1.87845	2.37838	1.22222	0.394737	1.26614	0.322967	4.25683	1.61696	12.2043
osa-miR169a MIMAT0000644	1.17647	5.74257	1	2.30216	4.88119	2.30216	6.91904	3.30216	2.09531	0.477256	0.883978	0.594595	1.48889	2.13158	0.672635	1.43166	1.47857	3.62047	16.3848
osa-miR812o-3p MIMAT0019682	9.80392	1.48515	3.92857	1.72662	0.151485	0.439503	11.2891	5.65519	1.99623	0.500944	7.62431	5.83784	19.2667	14.8158	0.765687	0.768986	13.4621	34.0825	67.1529
osa-miR166d-5p MIMAT0022858	64.3137	2.07921	23.9286	9.42446	0.0323291	0.393858	66.3929	33.353	1.99061	0.502358	9.94475	4.97297	23.0444	18.8421	0.50006	0.817642	14.9177	41.8865	221.08	Down	Down
osa-miR166j-5p MIMAT0022887	9.80392	5.84158	5.85714	2.15827	0.595842	0.368486	15.6455	8.01542	1.95193	0.512314	41.4365	12.2162	13.7556	10.7632	0.294818	0.782459	53.6527	24.5187	112.018			Down
osa-miR5074 MIMAT0020559	0	29.1089	2.14286	13.0935	-	6.11031	29.1089	15.2364	1.91049	0.523427	3.81215	23.2973	0.977778	0.710526	6.11132	0.726675	27.1095	1.6883	74.1198	induced	Up	Up
osa-miR1427 MIMAT0005961	3.72549	0.990099	1.92857	0.57554	0.265763	0.298428	4.71559	2.50411	1.88314	0.531028	0	0	0	0	-	-	0	0	10.1706
osa-miR396d/g/h MIMAT0013835	7.05882	1.9802	2.35714	2.51799	0.280528	1.06824	9.03902	4.87513	1.85411	0.539342	0.883978	0.972973	1.11111	2.05263	1.10068	1.84737	1.85695	3.16374	22.478
osa-miR1861b/f/I/l MIMAT0007797	0.392157	0	0.0714286	0.143885	0	2.01439	0.392157	0.215313	1.82133	0.549049	0.441989	0	0.711111	0.394737	0	0.555099	0.441989	1.10585	14.747
osa-miR167a-3p MIMAT0006780	2.35294	0.792079	0.714286	1.07914	0.336634	1.51079	3.14502	1.79342	1.75364	0.570242	0.939227	0.756757	1.84444	1.71053	0.805723	0.927394	1.69598	3.55497	10.4116
osa-miR2878-3p MIMAT0013829	0.392157	1.48515	0.357143	0.719424	3.78713	2.01439	1.87731	1.07657	1.74379	0.573464	1.60221	0.864865	1.57778	1.86842	0.539795	1.18421	2.46707	3.4462	11.11
osa-miR435 MIMAT0001585	0.588235	3.26733	1.28571	0.935252	5.55446	0.727418	3.85556	2.22097	1.73598	0.576042	2.92818	3.08108	2.2	2.23684	1.05222	1.01675	6.00926	4.43684	20.9526
osa-miR5150-3p MIMAT0021099	7.45098	4.75248	4.21429	2.8777	0.637832	0.682844	12.2035	7.09198	1.72074	0.581146	7.12707	9.2973	2.86667	4.26316	1.3045	1.48715	16.4244	7.12982	67.1235
osa-miR397a MIMAT0000980	1.56863	4.35644	2.21429	1.29496	2.77723	0.584822	5.92506	3.50925	1.68841	0.592272	3.59116	3.89189	3.26667	1.97368	1.08374	0.604189	7.48305	5.24035	23.8879
osa-miR444f MIMAT0005976	4.5098	2.17822	2	2.01439	0.482996	1.00719	6.68802	4.01439	1.66601	0.600236	1.71271	1.08108	0.311111	0.263158	0.631212	0.845865	2.79379	0.574269	16.5139
osa-miR815a/b/c MIMAT0004058	33.9216	0.49505	11.7857	9.85612	0.0145939	0.836276	34.4166	21.6418	1.59028	0.628819	9.8895	4.16216	12.9556	15.2632	0.420867	1.17812	14.0517	28.2187	129.047	Down
osa-miR5144-5p MIMAT0021088	95.8824	10.198	42	27.6259	0.10636	0.65776	106.08	69.6259	1.52358	0.65635	53.5912	36.4865	83.6667	52.5526	0.68083	0.628119	90.0776	136.219	489.17	Down
osa-miR1846e MIMAT0010042	19.6078	3.9604	10.1429	6.04317	0.20198	0.595805	23.5682	16.186	1.45609	0.686773	6.40884	15.8919	2.95556	13.4737	2.47968	4.55877	22.3007	16.4292	99.4625	Down		Up	Up
osa-miR1873 MIMAT0007826	2.94118	1.18812	2.07143	0.935252	0.40396	0.451501	4.1293	3.00668	1.37337	0.728134	1.98895	0.810811	9.24444	6.71053	0.407658	0.725898	2.79976	15.955	28.8225
osa-miR1848 MIMAT0007768	0.196078	0	0.142857	0	0	0	0.196078	0.142857	1.37255	0.728571	0	0	0.0444444	0.473684	-	10.6579	0	0.518129	50.9904
osa-miR812k/l/m MIMAT0019666	4.90196	2.27723	4.07143	1.22302	0.464554	0.300391	7.17919	5.29445	1.35598	0.737472	3.53591	71.5676	6.6	18.8421	20.2402	2.85486	75.1035	25.4421	114.707			Up	Up
osa-miR5504 MIMAT0022137	0.588235	2.07921	1.42857	0.791367	3.53465	0.553957	2.66744	2.21994	1.20158	0.832235	0.994475	1.02703	1.4	0.973684	1.03273	0.695489	2.0215	2.37368	17.3575
osa-miR812g/h/I/j MIMAT0007847	8.03922	10.297	9.85714	5.46763	1.28085	0.554687	18.3362	15.3248	1.19651	0.835764	12.9834	1.62162	11.3778	4.21053	0.124899	0.370066	14.605	15.5883	74.7867			Down	Down
osa-miR2871a-3p/b MIMAT0013820	4.11765	2.17822	2.92857	2.66187	0.528996	0.908931	6.29586	5.59044	1.12618	0.887955	3.31492	2	2.17778	3.15789	0.603333	1.45005	5.31492	5.33567	27.2795
osa-miR169h/i-5p.1/j/k/l/m MIMAT0001053	0.392157	4.15842	1.21429	2.8777	10.604	2.36987	4.55057	4.09198	1.11207	0.899224	3.59116	0.594595	3.68889	6.02632	0.165572	1.63364	4.18575	9.7152	24.1306
osa-miR444a-3p.2/d.2/e MIMAT0005790	39.6078	12.8713	17.5714	30.2878	0.324968	1.72369	52.4791	47.8592	1.09653	0.911966	10.442	6.86486	23.0889	28.4211	0.657429	1.23094	17.3069	51.5099	183.133	Down
osa-miR1425-5p MIMAT0005959	93.1373	370.594	191.643	239.64	3.97901	1.25045	463.731	431.283	1.07524	0.930028	314.309	258.324	89.0667	86.6842	0.821879	0.973251	572.634	175.751	2215.05	Up
osa-miR396c-3p MIMAT0022865	1.76471	0.792079	1.71429	0.719424	0.448845	0.419664	2.55679	2.43371	1.05057	0.951863	1.60221	1.2973	8.6	2.97368	0.809692	0.345777	2.89951	11.5737	19.4637
osa-miR399d MIMAT0000987	6.47059	1.88119	3.57143	5.10791	0.290729	1.43022	8.35178	8.67934	0.962259	1.03922	5.85635	1.35135	4.06667	10.1053	0.23075	2.4849	7.2077	14.1719	40.6655				Up
osa-miR437 MIMAT0001586	0	8.21782	3.07143	5.53957	-	1.80358	8.21782	8.611	0.95434	1.04784	5.63536	8.43243	12.6	24.5526	1.49634	1.94862	14.0678	37.1526	83.1697
osa-miR319a-3p MIMAT0020915	0.196078	0	0.142857	0.0719424	0	0.503597	0.196078	0.2148	0.912844	1.09548	0	0	0.533333	0.763158	-	1.43092	0	1.29649	17.8727
osa-miR5145 MIMAT0021090	6.86275	0.49505	6	2.15827	0.0721358	0.359712	7.35779	8.15827	0.901881	1.10879	0.331492	0.378378	5.11111	6.60526	1.14144	1.29233	0.70987	11.7164	31.9185
osa-miR156c-3p/g-3p MIMAT0022846	0.196078	2.27723	2.21429	0.719424	11.6139	0.324901	2.47331	2.93371	0.843064	1.18615	0.220994	0.162162	0.2	2.36842	0.733784	11.8421	0.383157	2.56842	101.601
osa-miR5540 MIMAT0022176	20	5.34653	21.5714	8.99281	0.267327	0.416885	25.3465	30.5642	0.829287	1.20585	10.3867	5.67568	16.8667	10.7105	0.546435	0.635011	16.0624	27.5772	130.405	Down	Down
osa-miR1436 MIMAT0005987	46.8627	4.25743	40.7143	21.3669	0.0908488	0.524801	51.1202	62.0812	0.823441	1.21442	32.7072	9.89189	35.8222	28.9737	0.302438	0.808819	42.5991	64.7959	273.543	Down		Down
osa-miR535-5p MIMAT0003142	1268.24	384.059	941.786	1098.56	0.30283	1.16647	1652.29	2040.35	0.809811	1.23486	57.8453	85.1892	99.6222	129.895	1.47271	1.30387	143.034	229.517	7078.91	Down
osa-miR1883a/b MIMAT0007851	5.09804	1.9802	6	2.94964	0.388423	0.491607	7.07824	8.94964	0.790896	1.26439	4.97238	2.05405	6.35556	3.28947	0.413093	0.517575	7.02643	9.64503	43.0533
osa-miR160a-5p/b-5p/c-5p/d-5p MIMAT0000628	7.64706	10.198	12.5	11.3669	1.33359	0.909353	17.8451	23.8669	0.747691	1.33745	2.43094	0.918919	11.7333	20.6842	0.37801	1.76286	3.34986	32.4175	118.209
osa-miR2106 MIMAT0010074	0.784314	1.08911	1.35714	1.15108	1.38861	0.848164	1.87342	2.50822	0.746913	1.33884	0.276243	0	0	0.0526316	0	-	0.276243	0.0526316	12.6594
osa-miR156j-3p MIMAT0022850	1.76471	2.17822	3.21429	2.30216	1.23432	0.716227	3.94292	5.51644	0.714758	1.39907	0.331492	0.162162	1.4	1.23684	0.489189	0.883459	0.493654	2.63684	30.149
osa-miR156l-5p MIMAT0001021	0.196078	1.48515	1.14286	1.22302	7.57426	1.07014	1.68123	2.36588	0.710614	1.40723	2.48619	1.2973	0.866667	1.15789	0.521802	1.33603	3.78349	2.02456	30.6882
osa-miR1441 MIMAT0005991	5.68627	0.693069	5.14286	3.95683	0.121885	0.769384	6.37934	9.09969	0.701051	1.42643	0.165746	0.756757	2.17778	6.21053	4.56577	2.85177	0.922503	8.3883	37.395
osa-miR6248 MIMAT0024869	12.3529	1.58416	13.7143	7.6259	0.128241	0.556055	13.9371	21.3402	0.653092	1.53118	5.63536	2.10811	25.9111	9.26316	0.374086	0.357498	7.74347	35.1743	100.226	Down			Down
osa-miR399j MIMAT0000993	5.4902	1.9802	4.28571	7.26619	0.360679	1.69544	7.47039	11.5519	0.646681	1.54636	3.31492	0.648649	4.82222	7.92105	0.195676	1.64261	3.96357	12.7433	37.7612
osa-miR5160 MIMAT0021113	6.86275	0.891089	10.3571	1.8705	0.129844	0.1806	7.75383	12.2276	0.634123	1.57698	2.48619	1.13514	12.7333	3.07895	0.456577	0.241802	3.62132	15.8123	57.9712		Down		Down
osa-miR166b-5p MIMAT0022856	15.098	1.28713	18.2857	7.55396	0.0852514	0.413107	16.3852	25.8397	0.634109	1.57702	1.16022	0.702703	28.1111	11.2368	0.605663	0.39973	1.86292	39.348	129.19	Down	Down		Down
osa-miR5534a MIMAT0022169	1.56863	0.0990099	1.5	1.22302	0.0631188	0.815348	1.66764	2.72302	0.612422	1.63286	0.110497	0.108108	3.84444	4.18421	0.978378	1.08838	0.218605	8.02865	13.148
osa-miR159f MIMAT0001027	7.84314	119.604	114.714	93.8129	15.2495	0.817797	127.447	208.527	0.611177	1.63619	198.895	70.1081	18.1333	34.8158	0.352488	1.91999	269.003	52.9491	1054.63	Up		Down
osa-miR5513 MIMAT0022146	0.980392	1.08911	2.35714	1.07914	1.11089	0.457816	2.0695	3.43628	0.60225	1.66044	3.81215	0.972973	2.22222	1.52632	0.255229	0.686842	4.78513	3.74854	16.0942
osa-miR396c-5p MIMAT0000979	14.7059	13.2673	30.2143	16.6187	0.902178	0.550028	27.9732	46.833	0.597297	1.67421	28.2873	25.2973	16.8889	24.4474	0.894299	1.44754	53.5846	41.3363	172.327
osa-miR393b-3p MIMAT0015123	2.7451	27.1287	26.4286	25.6115	9.8826	0.969084	29.8738	52.0401	0.574054	1.742	6.85083	7.67568	30.3778	60.5526	1.1204	1.99332	14.5265	90.9304	208.819	Up
osa-miR1871 MIMAT0007824	4.11765	9.40594	11.8571	11.9424	2.2843	1.00719	13.5236	23.7996	0.568228	1.75986	9.83425	11.6216	5.17778	6.28947	1.18175	1.21471	21.4559	11.4673	124.041
osa-miR812v MIMAT0023278	16.4706	2.27723	23.9286	9.13669	0.13826	0.381832	18.7478	33.0653	0.566994	1.76369	1.65746	3.2973	33.3556	9.60526	1.98937	0.287966	4.95476	42.9608	133.594	Down	Down		Down
osa-miR164a/b/fMIMAT0000633	1.37255	91.9802	92.0714	75.5396	67.0141	0.820445	93.3527	167.611	0.556961	1.79546	81.4917	259.838	124.044	93.0263	3.18852	0.749943	341.33	217.071	1080.73	Up		Up
osa-miR159a.2 MIMAT0009200	12.7451	29.604	32.4286	44.5324	2.32277	1.37325	42.3491	76.9609	0.550267	1.8173	31.2707	29.3514	63.7111	58.1316	0.938621	0.912425	60.6221	121.843	312.322	Up
osa-miR393b-5p MIMAT0001078	7.45098	10.099	16.9286	15.1799	1.35539	0.8967	17.55	32.1084	0.546585	1.82954	7.73481	10.1622	12.1556	28.8421	1.31382	2.37275	17.897	40.9977	123.831				Up
osa-miR812o-5p MIMAT0019681	4.11765	0.19802	4.85714	3.09353	0.0480905	0.636902	4.31567	7.95067	0.542806	1.84228	0.662983	0.378378	3.93333	3.81579	0.570721	0.970116	1.04136	7.74912	36.8971
osa-miR5144-3p MIMAT0021089	2.35294	0.39604	3.71429	1.43885	0.168317	0.387382	2.74898	5.15313	0.533458	1.87456	1.43646	4.16216	12	6.71053	2.89751	0.559211	5.59863	18.7105	40.7275
osa-miR394 MIMAT0000958	11.7647	21.4851	30.5714	34.964	1.82624	1.14368	33.2499	65.5355	0.507357	1.971	10.442	14.2703	15.4667	20	1.36662	1.2931	24.7123	35.4667	186.581
osa-miR1439 MIMAT0005993	2.35294	0.0990099	3.28571	2.44604	0.0420792	0.744448	2.45195	5.73176	0.427783	2.33763	3.09392	0.378378	9.02222	2.36842	0.122297	0.26251	3.4723	11.3906	30.1423
osa-miR171b/c-3p/d-3p/e-3pf-3p MIMAT0001063	5.88235	29.901	31.4286	58.705	5.08317	1.86789	35.7833	90.1336	0.397003	2.51887	5.30387	9.72973	12.4444	26.5	1.83446	2.12946	15.0336	38.9444	270.78	Up			Up
osa-miR812a/b/c/d/e MIMAT0004049	38.6275	14.7525	101.071	37.4101	0.381917	0.370135	53.3799	138.482	0.385466	2.59426	83.8674	22.8649	138.733	70.2105	0.272631	0.506083	106.732	208.944	616.253	Down	Down	Down
osa-miR159a.1/b MIMAT0001022	370.196	2677.43	4360.36	3572.16	7.23245	0.819235	3047.62	7932.52	0.384194	2.60285	2678.18	1610.65	1247.33	1704.37	0.601397	1.36641	4288.83	2951.7	19713.4	Up
osa-miR5802 MIMAT0023271	31.9608	6.13861	79	34.6763	0.192067	0.43894	38.0994	113.676	0.335157	2.98368	9.17127	2.64865	21.1778	15.9211	0.288798	0.751781	11.8199	37.0988	213.814	Down	Down
osa-miR5526 MIMAT0022161	0.980392	0.891089	3.64286	2.08633	0.908911	0.572718	1.87148	5.72919	0.326657	3.06131	2.09945	0.594595	2.77778	1.84211	0.283215	0.663158	2.69404	4.61988	17.0123
osa-miR444d.3 MIMAT0005972	6.47059	16.9307	30.2857	41.5108	2.61656	1.37064	23.4013	71.7965	0.325939	3.06806	10.442	10.973	13.5111	12	1.05085	0.888158	21.415	25.5111	149.915	Up
osa-miR818a/b/c/d/e MIMAT0004063	6.47059	24.1584	59.7857	43.0935	3.73357	0.7208	30.629	102.879	0.297718	3.35888	29.1713	29.4595	86	67.9737	1.00988	0.790392	58.6307	153.974	395.399	Up
osa-miR396e-5p MIMAT0001601	316.078	242.376	1047.79	867.05	0.766823	0.827507	558.455	1914.84	0.291646	3.42881	255.691	102.973	269.6	454.053	0.402725	1.68417	358.664	723.653	3904.5			Down
osa-miR535-3p MIMAT0022927	7.45098	6.0396	21.7857	27.554	0.810578	1.26477	13.4906	49.3397	0.273423	3.65734	0.220994	0.162162	8.42222	7.89474	0.733784	0.93737	0.383157	16.317	429.811
osa-miR812s MIMAT0023267	7.2549	9.0099	41.9286	18.2014	1.24191	0.434106	16.2648	60.13	0.270494	3.69694	34.6961	6.10811	41.7778	15.5	0.176046	0.371011	40.8042	57.2778	225.719		Down	Down	Down
osa-miR5147 MIMAT0021092	0.588235	0.891089	3.42857	2.44604	1.51485	0.713429	1.47932	5.87461	0.251816	3.97115	1.43646	0.702703	4.28889	3.10526	0.489189	0.724025	2.13917	7.39415	18.7627
osa-miR395b/d/e/g/h/I/j/k/l/m/n/p/q/r/s/y MIMAT0000959	0.196078	0.29703	0.285714	1.79856	1.51485	6.29496	0.493108	2.08428	0.236585	4.22681	16.0773	7.24324	3.02222	3.26316	0.450525	1.07972	23.3206	6.28538	33.0495			Down
osa-miR160a-3p/b-3p MIMAT0022851	0.392157	0	1.28571	0.431655	0	0.335731	0.392157	1.71737	0.228347	4.37929	0.110497	0	4.53333	4.97368	0	1.09714	0.110497	9.50702	16.6924
osa-miR5825 MIMAT0023299	7.45098	1.78218	25.8571	18.6331	0.239187	0.720617	9.23316	44.4902	0.207532	4.81853	2.59669	3.2973	20.0444	18.3947	1.26981	0.917698	5.89398	38.4392	108.508
osa-miR167h-3p MIMAT0022874	3.72549	4.65347	30	11.6547	1.24909	0.388489	8.37896	41.6547	0.201153	4.97134	10.8287	8.59459	12.2444	11.8684	0.793685	0.96929	19.4233	24.1129	146.286		Down
osa-miR1861e/k/m MIMAT0007800	0.196078	0.891089	2.78571	3.38129	4.54455	1.2138	1.08717	6.16701	0.176288	5.67255	0	0	1.75556	3.52632	-	2.00866	0	5.28187	16.474
osa-miR160e-5p MIMAT0001030	1.96078	4.25743	18.6429	18.2734	2.17129	0.980181	6.21821	36.9162	0.168441	5.9368	2.1547	1.08108	15.1778	24.3421	0.501733	1.6038	3.23578	39.5199	96.6617
osa-miR169b/c MIMAT0001047	1.96078	7.32673	35.3571	21.7986	3.73663	0.616525	9.28752	57.1557	0.162495	6.15403	11.547	10.1081	96.6889	89.3947	0.875391	0.924561	21.6551	186.084	287.716
osa-miR166c-5p MIMAT0022857	1.37255	1.38614	13.1429	9.78417	1.0099	0.744448	2.75869	22.927	0.120325	8.31085	1.76796	0.810811	51.5333	25.6842	0.458615	0.4984	2.57877	77.2175	106.368				Down
osa-miR167d-3p MIMAT0022872	0.588235	0.39604	4.5	4.10072	0.673267	0.911271	0.984275	8.60072	0.114441	8.73813	0.331492	0	10.0889	5.84211	0	0.579063	0.331492	15.931	29.9632
osa-miR812r MIMAT0023262	0.392157	0.594059	6.07143	2.66187	1.51485	0.438426	0.986216	8.7333	0.112926	8.85536	1.43646	2.59459	10.5778	3.34211	1.80624	0.315955	4.03106	13.9199	29.3139				Down
osa-miR5490 MIMAT0022123	4.31373	0.29703	29.5	11.9424	0.0688569	0.404829	4.61076	41.4424	0.111257	8.98821	0.552486	0.162162	28.4	14.8947	0.293514	0.524463	0.714648	43.2947	91.4063		Down
osa-miR156b-3p MIMAT0022845	0	0.0990099	0.5	0.431655	-	0.863309	0.0990099	0.931655	0.106273	9.40971	0	0	1.62222	5.89474	-	3.63374	0	7.51696	91.8748
osa-miR810b.1 MIMAT0005977	0	2.9703	16.4286	13.8129	-	0.840788	2.9703	30.2415	0.0982192	10.1813	0.276243	1.08108	18.0222	33.5263	3.91351	1.86028	1.35732	51.5485	87.7363
osa-miR164d MIMAT0001034	0.196078	3.16832	18	18.3453	16.1584	1.01918	3.3644	36.3453	0.0925675	10.8029	3.09392	11.8919	24.6222	38.3421	3.84363	1.55722	14.9858	62.9643	184.499			Up
osa-miR814ab/c MIMAT0004055	0	0.29703	2	1.43885	-	0.719424	0.29703	3.43885	0.0863747	11.5775	1.10497	0.432432	2.2	0.947368	0.391351	0.430622	1.5374	3.14737	10.4744
osa-miR2118o MIMAT0011754	0.196078	0	1.5	0.935252	0	0.623501	0.196078	2.43525	0.0805167	12.4198	0	0	4	3.71053	-	0.927632	0	7.71053	10.7641
osa-miR1861h/j MIMAT0007803	0	0.29703	3.28571	1.00719	-	0.306537	0.29703	4.29291	0.0691908	14.4528	0.110497	0.0540541	79.8222	17.0789	0.489189	0.213962	0.164551	96.9012	102.232				Down
osa-miR2905 MIMAT0013819	0	0.29703	3.07143	1.22302	-	0.398193	0.29703	4.29445	0.0691659	14.458	0.38674	0.648649	6.55556	4.07895	1.67722	0.622212	1.03539	10.6345	17.649
osa-miR5810 MIMAT0023282	0.980392	0.49505	13.2857	11.295	0.50495	0.850159	1.47544	24.5807	0.0600244	16.6599	1.54696	4.91892	13.2444	14.2632	3.17973	1.07692	6.46588	27.5076	68.257
osa-miR166a-5p/e-5p MIMAT0022855	0.196078	0.0990099	4.64286	2.01439	0.50495	0.433868	0.295088	6.65725	0.0443259	22.5602	0.220994	0.0540541	3.22222	2	0.244595	0.62069	0.275049	5.22222	106.412
osa-miR396a-5p/b-5p MIMAT0000977	1.37255	1.18812	34.3571	23.4532	0.865629	0.682631	2.56067	57.8104	0.0442943	22.5763	1.10497	0.918919	10.0889	19.5263	0.831622	1.93543	2.02389	29.6152	190.554
osa-miR5498 MIMAT0022131	0.784314	1.58416	48.8571	17.9137	2.0198	0.366654	2.36847	66.7708	0.0354717	28.1915	2.54144	1.89189	123.289	42.1316	0.744418	0.341731	4.43333	165.42	259.745		Down		Down
osa-miR390-5p MIMAT0001588	0	0.0990099	2.07143	1.65468	-	0.798809	0.0990099	3.7261	0.026572	37.6337	0.110497	0.216216	2.64444	3.15789	1.95676	1.19416	0.326713	5.80234	12.2844
osa-miR396a-3p/b-3p MIMAT0022863	0.196078	0	9.64286	1.65468	0	0.171596	0.196078	11.2975	0.0173559	57.6174	0.110497	0	2.6	2.26316	0	0.870445	0.110497	4.86316	21.9711
osa-miR164c MIMAT0001033	0	0.19802	9.85714	8.63309	-	0.875821	0.19802	18.4902	0.0107094	93.3757	0.331492	0.432432	6.84444	4.26316	1.3045	0.622864	0.763924	11.1076	33.242
osa-miR319a-3p.2-3p/b MIMAT0001028	0.196078	1.88119	162.857	124.532	9.59406	0.764672	2.07727	287.39	0.00722805	138.35	0.828729	0.972973	138.133	138.053	1.17405	0.999416	1.8017	276.186	1167.51
osa-miR2275d MIMAT0022158	0.196078	0.19802	128.071	96.4029	1.0099	0.752727	0.394098	224.474	0.00175565	569.59	0.110497	0	48.6667	44.6842	0	0.918169	0.110497	93.3509	318.552
osa-miR172b MIMAT0001070	0	0	6.71429	7.55396	0	1.12506	0	14.2682	0	-	0.0552486	0.0540541	15.5556	12.2368	0.978378	0.786654	0.109303	27.7924	42.1699
osa-miR1856 MIMAT0007778	0	0	0.642857	0.143885	0	0.223821	0	0.786742	0	-	3.09392	0.27027	4.46667	5.15789	0.0873552	1.15475	3.36419	9.62456	13.7755
osa-miR2101-3p MIMAT0010067	0	0	4.21429	4.89209	0	1.16083	0	9.10637	0	-	0	0	8.91111	11.9211	-	1.33777	0	20.8322	29.9385
osa-miR2118b/n MIMAT0011741	0	0	2.85714	1.94245	0	0.679856	0	4.79959	0	-	0.110497	0	7.64444	10.2632	0	1.34256	0.110497	17.9076	23.1288
osa-miR2876-3p MIMAT0013826	0	0	0	0.0719424	0	-	0	0.0719424	0	-	1.16022	0.324324	0.711111	0.526316	0.279537	0.740132	1.48455	1.23743	24.5939
osa-miR396f-3p MIMAT0015292	0	0	2.35714	1.79856	0	0.763026	0	4.1557	0	-	0.38674	0.162162	11.0889	6.31579	0.419305	0.56956	0.548902	17.4047	22.4865
osa-miR3979-3p MIMAT0019674	0	0	2	0.57554	0	0.28777	0	2.57554	0	-	0.0552486	0	29.4444	4.26316	0	0.144786	0.0552486	33.7076	6256.47				Down
osa-miR3979-5p MIMAT0019673	0	0	1.42857	0.431655	0	0.302158	0	1.86023	0	-	0.276243	1.51351	16.1556	1.92105	5.47892	0.11891	1.78976	18.0766	1996.62				Down
osa-miR529a MIMAT0002885	0	0	38	15.7554	0	0.414616	0	53.7554	0	-	0	0	143.067	110.658	-	0.773471	0	253.725	307.557		Down
osa-miR529b MIMAT0005015	0	0	339	363.957	0	1.07362	0	702.957	0	-	0.220994	0.324324	280.6	317.395	1.46757	1.13113	0.545319	597.995	1338.56
osa-miR5487 MIMAT0022120	0	0	13.3571	2.80576	0	0.210057	0	16.1629	0	-	0	0	3.4	2.10526	-	0.619195	0	5.50526	21.6682		Down
osa-miR5495 MIMAT0022128	0	0	0.142857	0	0	0	0	0.142857	0	-	0	0	12.0667	3.60526	-	0.298779	0	15.6719	15.8148				Down
osa-miR5497 MIMAT0022130	0	0	19.5714	12.446	0	0.635929	0	32.0175	0	-	0	0	44.4	24.4474	-	0.550616	0	68.8474	100.865
osa-miR5519 MIMAT0022153	0	0	100.571	43.0935	0	0.428487	0	143.665	0	-	0	0	46.7111	24.1053	-	0.51605	0	70.8164	214.481		Down
osa-miR5791 MIMAT0023258	0	0	191.286	73.5971	0	0.38475	0	264.883	0	-	0	0	74.7111	35.7895	-	0.479038	0	110.501	375.383		Down		Down
osa-miR5793 MIMAT0023260	0	0	0	0.0719424	0	-	0	0.0719424	0	-	0	0	19.7778	7.89474	-	0.399172	0	27.6725	27.822				Down
osa-miR5800 MIMAT0023269	0	0	2.85714	1.72662	0	0.604317	0	4.58376	0	-	0	0	0.6	5.10526	-	8.50877	0	5.70526	10.289
osa-miR5806 MIMAT0023277	0	0	5.57143	2.73381	0	0.490684	0	8.30524	0	-	0	0	2.62222	4.02632	-	1.53546	0	6.64854	14.9538
osa-miR5834 MIMAT0023309	0	0	2.14286	0.503597	0	0.235012	0	2.64645	0	-	0	0	3.75556	4.18421	-	1.11414	0	7.93977	10.5862
osa-miR818f MIMAT0026335	0	0	1.92857	0.719424	0	0.373035	0	2.648	0	-	0	0	0.111111	11.8684	-	106.816	0	11.9795	14.6275				Up
