# Supplementary material for: Identification of miRNA-mediated drought responsive multi-tiered regulatory network in drought tolerant rice, Nagina 22
Source: Sci Rep. 2017 Nov 13;7:15446. doi: 10.1038/s41598-017-15450-1 (PMC5684420; doi:10.1038/s41598-017-15450-1)
Supplement: Supplementary file 4 — Dataset S3 [file 41598_2017_15450_MOESM4_ESM.xlsx]

## Sheet: Sheet1
Supplementary Table S3. The two-way analysis of variance (ANOVA) using the SPSS statistical software to understand the significance of interaction between the genotype (N22, Vandana, PB1 and IR64) and environment (control and drought) on the CSDR-miRNAs expression. The significance value less than 0.05 was cosidered as significant and highlighted in bold for GXE interaction.
miRNA	Source	Type III sum of squares	df	Mean Square	F	Significance
miR159f	Corrected model	162.708a	7	23.2	15.891	0
	Intercept	1746.07	1	1746.06	1193.72	0
	Cultivar	24.56	3	8.187	5.597	0.008
	Environment	2.236	1	2.236	1.528	0.234
	Cultivar*Environment	135.913	3	45.304	30.973	0
	Error	23.403	16	1.463
	Total	1932.18	24
	Corrected Total	186.111	23
miR397	Corrected model	203.118a	7	29.017	25.799	0
	Intercept	1398.69	1	1398.69	1243.56	0
	Cultivar	82.611	3	27.537	24.483	0
	Environment	12.442	1	12.442	11.062	0.004
	Cultivar*Environment	108.065	3	36.022	32.027	0
	Error	17.996	16	1.125
	Total	1619.8	24
	Corrected Total	221.114	23
miR398	Corrected model	125.100a	7	17.871	16.64	0
	Intercept	1544.36	1	1544.36	1437.92	0
	Cultivar	6.073	3	2.024	1.885	0.173
	Environment	9.007	1	9.007	8.386	0.011
	Cultivar*Environment	110.02	3	36.673	34.146	0
	Error	17.184	16	1.074
	Total	1686.65	24
	Corrected Total	142.285	23
miR408-3p	Corrected model	209.840a	7	29.977	16.076	0
	Intercept	2149.28	1	2149.28	1152.6	0
	Cultivar	21.872	3	7.291	3.91	0.029
	Environment	0.094	1	0.094	0.05	0.825
	Cultivar*Environment	187.875	3	62.625	33.584	0
	Error	29.836	16	1.865
	Total	2388.96	24
	Corrected Total	239.676	23
miR528-5p	Corrected model	192.512a	7	27.502	25.079	0
	Intercept	1437.48	1	1437.48	1310.88	0
	Cultivar	14.368	3	4.789	4.368	0.02
	Environment	1.48	1	1.48	1.35	0.262
	Cultivar*Environment	176.663	3	58.888	53.701	0
	Error	17.545	16	1.097
	Total	1647.54	24
	Corrected Total	210.057	23
miR1871	Corrected model	94.537a	7	13.505	6.353	0.001
	Intercept	4027.39	1	4027.39	1894.4	0
	Cultivar	4.188	3	1.396	0.657	0.591
	Environment	5.53	1	5.53	2.601	0.126
	Cultivar*Environment	84.819	3	28.273	13.299	0
	Error	34.015	16	2.126
	Total	4155.94	24
	Corrected Total	128.552	23
miR2878-5p	Corrected model	264.219a	7	37.746	10.26	0
	Intercept	5102.5	1	5102.5	1386.97	0
	Cultivar	116.364	3	38.788	10.543	0
	Environment	15.29	1	15.29	4.156	0.058
	Cultivar*Environment	132.566	3	44.189	12.011	0
	Error	58.862	16	3.679
	Total	5425.58	24
	Corrected Total	323.082	23
