# Supplementary material for: Identification of miRNA-mediated drought responsive multi-tiered regulatory network in drought tolerant rice, Nagina 22
Source: Sci Rep. 2017 Nov 13;7:15446. doi: 10.1038/s41598-017-15450-1 (PMC5684420; doi:10.1038/s41598-017-15450-1)
Supplement: Supplementary file 5 — Dataset S4 [file 41598_2017_15450_MOESM5_ESM.xlsx]

## Sheet: Sheet1
Supplementary Table S4: Targets of miRBase (version 21) reported miRNAs identified by PARE data analysis (Only targets with ≥5 cleavage reads were listed )				Degradome datasets
				N22-Anthesis40				N22-heading-spikelet40				N22-heading-FL40				SRR0-32098				SRR039716-720				SRR521269				SRR032097				SRR034102					pvalue
miRNA	Target (MSU-ID)	Description	Cleavage-site	Degradome reads	category	Score	p-value	Degradome reads	category	Score	p-value	Degradome reads	category	Score	p-value	Degradome reads	category	Score	p-value	Degradome reads	category	Score	p-value	Degradome reads	category	Score	p-value	Degradome reads	category	Score	p-value	Degradome reads	category	Score	p-value	total-reads	High confidence
osa-miR1319b	LOC_Os02g57830.2	expressed protein	554	0				0				0				0				0				0				14	0	6	0.00440413	2	2	6	0.22976	16	0.05
osa-miR1319b	LOC_Os10g38610.1	glutathione S-transferase, putative, expressed	1183	0				0				0				0				3	2	6	0.122304	0				1	4	5	0.0234884	2	2	5	0.0602634	6	0.05
osa-miR1320-3p	LOC_Os04g52450.2	aminotransferase, putative, expressed	2190	0				0				0				3	2	5.5	0.364763	4	2	5.5	0.971725	0				0				0				7
osa-miR1320-3p	LOC_Os03g19059.1	anaphase-promoting complex subunit 11, putative, expressed	624	0				0				0				0				0				0				3	2	5.5	0.406503	3	2	5.5	0.869803	6
osa-miR1320-3p	LOC_Os02g39920.1	AT hook motif family protein, expressed	2926	0				0				0				0				0				0				7	2	6.5	0.695713	0				7
osa-miR1320-3p	LOC_Os02g45310.1	dehydration response related protein, putative, expressed	2271	0				0				0				0				0				0				0				6	2	7	0.906924	6
osa-miR1320-3p	LOC_Os01g46610.1	dehydrogenase, putative, expressed	1515	0				0				0				7	2	6.5	0.644698	11	2	6.5	0.999718	0				0				22	2	6.5	0.990431	40
osa-miR1320-3p	LOC_Os05g11005.1	expressed protein	652	0				0				0				0				0				0				0				10	2	7	0.906924	10
osa-miR1320-3p	LOC_Os09g32030.1	expressed protein	1167	0				0				0				0				0				0				4	2	7	0.455353	1	4	7	0.996148	5
osa-miR1320-3p	LOC_Os06g49760.1	invertase/pectin methylesterase inhibitor family protein, putative, expressed	869	0				0				0				0				1	4	6	0.999866	0				0				6	2	7	0.906924	7
osa-miR1320-3p	LOC_Os07g48910.2	retrotransposon protein, putative, unclassified, expressed	1122	0				0				0				7	2	7	0.410488	6	2	7	0.984618	0				0				1	4	7	0.996148	14
osa-miR1320-5p	LOC_Os04g32660.1	cytochrome b-c1 complex subunit Rieske, mitochondrial precursor, putative, expressed	1400	0				0				0				3	2	6.5	0.836263	11	2	6.5	0.999999	0				0				4	2	6.5	0.999705	18
osa-miR1320-5p	LOC_Os07g10250.1	DEAD-box ATP-dependent RNA helicase 52B, putative, expressed	2497	0				0				0				0				1	4	6.5	1	0				0				4	2	6.5	0.999705	5
osa-miR1320-5p	LOC_Os07g33710.1	expressed protein	1854	0				0				0				0				10	2	6	1	0				0				2	2	4.5	1	12
osa-miR1320-5p	LOC_Os05g36280.1	histone H3, putative, expressed	501	0				0				0				0				1	4	7	0.999994	0				0				4	2	7	0.960031	5
osa-miR1320-5p	LOC_Os07g41070.1	NAD dependent epimerase/dehydratase family protein, putative, expressed	1252	0				0				0				0				8	2	4	0.97774	0				0				0				8
osa-miR1320-5p	LOC_Os07g29390.2	peptidyl-prolyl cis-trans isomerase, putative, expressed	1601	0				0				0				1	4	6.5	0.999108	5	2	6.5	0.999999	0				0				0				6
osa-miR1320-5p	LOC_Os01g58049.1	photosystem I assembly protein ycf4, putative, expressed	851	0				0				0				0				6	2	7	0.996493	0				0				1	4	7	0.999468	7
osa-miR1320-5p	LOC_Os03g29350.1	von Willebrand factor type A domain containing protein, expressed	2579	0				0				0				0				5	2	7	0.999805	0				0				1	4	6	0.999989	6
osa-miR1423-3p	LOC_Os01g60740.1	LTPL16 - Protease inhibitor/seed storage/LTP family protein precursor, expressed	733	0				0				0				0				2	2	5.5	0.956323	0				0				5	3	6.5	0.0463833	7	0.05
osa-miR1424	LOC_Os05g03860.1	CPuORF3 - conserved peptide uORF-containing transcript, expressed	1042	0				0				0				0				2	2	6.5	0.99871	0				7	2	6.5	0.622226	0				9
osa-miR1424	LOC_Os11g42500.1	dirigent, putative, expressed	943	0				0				0				0				23	2	6.5	0.99871	0				2	2	6.5	0.622226	0				25
osa-miR1424	LOC_Os03g01014.1	expressed protein	1770	0				0				0				0				1	4	6.5	0.999999	0				58	2	6.5	0.622226	0				59
osa-miR1424	LOC_Os05g02260.1	expressed protein	909	0				0				0				0				2	2	7	0.996569	0				0				3	2	7	0.961013	5
osa-miR1424	LOC_Os05g02260.4	expressed protein	909	0				0				0				0				4	2	7	0.996569	0				0				1	4	7	0.999498	5
osa-miR1424	LOC_Os05g42350.1	ferredoxin--nitrite reductase, putative, expressed	2014	0				0				0				1	4	5.5	0.828104	4	2	5.5	0.971725	0				0				0				5
osa-miR1424	LOC_Os01g32330.1	heavy metal-associated domain containing protein, expressed	1102	0				0				0				0				1	4	6	0.999995	0				100	2	7	0.564083	0				101
osa-miR1424	LOC_Os07g08030.1	ribose-5-phosphate isomerase A, putative, expressed	1027	0				0				0				2	2	6.5	0.571148	0				0				2	2	6.5	0.622226	2	2	6.5	0.977717	6
osa-miR1424	LOC_Os11g13420.1	RNA binding protein, putative, expressed	998	0				0				0				0				0				0				43	0	6.5	0.0622915	0				43
osa-miR1424	LOC_Os04g53620.1	ubiquitin family protein, putative, expressed	2497	0				0				0				2	2	5.5	0.364763	1	4	5.5	0.999508	0				0				6	2	5.5	0.869803	9
osa-miR1424	LOC_Os04g53620.4	ubiquitin family protein, putative, expressed	903	0				0				0				0				3	2	6	0.972333	0				4	2	5.5	0.406503	1	4	5.5	0.991547	8
osa-miR1424	LOC_Os06g49640.5	uncharacterized UPF0114 domain containing protein, expressed	1608	0				0				0				0				15	2	7	0.996569	0				1	4	7	0.710826	0				16
osa-miR1424	LOC_Os06g49640.4	uncharacterized UPF0114 domain containing protein, expressed	1523	0				0				0				0				4	2	7	0.996569	0				4	2	7	0.564083	0				8
osa-miR1425-3p	LOC_Os03g27080.2	calmodulin-binding transcription activator 2, putative, expressed	2306	0				0				0				2	2	7	0.436016	5	2	7	0.988899	0				1	4	7	0.626196	2	2	7	0.923712	10
osa-miR1425-3p	LOC_Os08g38300.1	Core histone H2A/H2B/H3/H4 domain containing protein, putative, expressed	673	0				0				0				0				5	2	7	0.988899	0				0				25	2	7	0.923712	30
osa-miR1425-3p	LOC_Os08g38300.2	Core histone H2A/H2B/H3/H4 domain containing protein, putative, expressed	408	0				0				0				2	2	7	0.436016	3	2	7	0.989138	0				0				18	2	7	0.923712	23
osa-miR1425-3p	LOC_Os05g02260.2	expressed protein	1496	0				0				0				0				2	2	6	0.999128	0				9	2	6	0.643251	10	2	6	0.982184	21
osa-miR1425-3p	LOC_Os05g02260.3	expressed protein	1447	0				0				0				2	2	6	0.591983	0				0				0				13	2	6	0.982184	15
osa-miR1425-3p	LOC_Os09g10010.1	expressed protein	421	0				0				0				0				9	2	4	0.366563	0				0				2	2	4	0.22976	11
osa-miR1425-3p	LOC_Os05g02260.4	expressed protein	1584	0				0				0				0				0				0				2	2	6	0.643251	5	2	6	0.982184	7
osa-miR1425-3p	LOC_Os05g02260.1	expressed protein	1508	0				0				0				0				0				0				0				6	2	6	0.982184	6
osa-miR1425-3p	LOC_Os08g09250.3	glyoxalase family protein, putative, expressed	1282	0				0				0				3	2	3	0.0719818	1539	0	3	0.00811587	0				0				2	2	3	0.28512	1544	0.05
osa-miR1425-3p	LOC_Os08g09250.1	glyoxalase family protein, putative, expressed	492	0				0				0				0				8	2	3	0.444035	0				0				4	2	3	0.28512	12
osa-miR1425-3p	LOC_Os08g09250.2	glyoxalase family protein, putative, expressed	492	0				0				0				0				2	2	3	0.444035	0				0				4	2	3	0.28512	6
osa-miR1425-3p	LOC_Os01g71050.1	MSP domain containing protein, putative, expressed	1728	0				0				0				0				0				0				4	2	7	0.482382	1	4	7	0.997582	5
osa-miR1425-3p	LOC_Os03g49520.2	pinin/SDK/memA protein, putative, expressed	1027	0				0				0				0				7	2	6.5	0.998818	0				0				2	2	6.5	0.978798	9
osa-miR1425-3p	LOC_Os07g23110.1	poly synthetase 1, putative, expressed	2981	0				0				0				1	4	6.5	0.964152	4	2	6.5	0.998818	0				0				0				5
osa-miR1425-3p	LOC_Os05g07050.1	pre-mRNA-processing-splicing factor 8, putative, expressed	7223	0				0				0				0				1	4	6.5	0.999999	0				0				4	2	6.5	0.978798	5
osa-miR1425-3p	LOC_Os11g24560.1	protein transport protein, putative, expressed	2473	0				0				0				3	2	7	0.436016	3	2	7	0.988899	0				0				0				6
osa-miR1425-3p	LOC_Os02g39300.1	RNA-binding protein Luc7-like, putative, expressed	1554	0				0				0				0				2	2	6	0.988899	0				0				6	2	7	0.923712	8
osa-miR1425-3p	LOC_Os06g10970.1	xyloglucan fucosyltransferase, putative, expressed	1757	0				0				0				1	4	7	0.891669	5	2	7	0.988899	0				0				0				6
osa-miR1425-5p	LOC_Os01g05670.1	3-oxo-5-alpha-steroid 4-dehydrogenase, putative, expressed	1058	0				0				0				1	4	6	0.872738	7	2	6.5	0.984618	0				0				1	4	6	0.996258	9
osa-miR1425-5p	LOC_Os08g34210.2	aldehyde dehydrogenase, putative, expressed	2175	0				0				0				0				6	2	6.5	0.998593	0				0				1	4	6.5	0.999848	7
osa-miR1425-5p	LOC_Os07g44770.1	expressed protein	1970	0				0				0				0				2	2	6.5	0.998593	0				1	4	6.5	0.762034	14	2	6.5	0.976581	17
osa-miR1425-5p	LOC_Os09g10930.1	gamma response I protein, putative, expressed	879	0				0				0				5	2	6.5	0.566376	30	2	7	0.998623	0				0				1	4	6.5	0.999848	36
osa-miR1425-5p	LOC_Os03g09110.1	mitochondrial carrier protein, putative, expressed	1466	9	2	6	0.215435	3	2	6	0.175736	11	0	6	0.0844961	0				0				0				0				0				23
osa-miR1425-5p	LOC_Os03g11410.1	mitochondrial-processing peptidase subunit, mitochondrial precursor, putative, expressed	1219	0				0				0				0				4	2	6.5	0.998593	0				0				2	2	6.5	0.976581	6
osa-miR1425-5p	LOC_Os02g44520.1	OsSub19 - Putative Subtilisin homologue, expressed	4068	0				0				0				2	2	6.5	0.566376	2	2	6.5	0.998593	0				0				2	2	6.5	0.976581	6
osa-miR1425-5p	LOC_Os07g09340.1	plasma membrane ATPase, putative, expressed	3013	0				0				0				1	4	6	0.872738	8	2	6	0.984618	0				0				1	4	6	0.996258	10
osa-miR1425-5p	LOC_Os03g45590.1	retrotransposon protein, putative, unclassified	560	0				0				0				0				5	0	7	0.059713	0				0				2	2	7	0.919823	7
osa-miR1425-5p	LOC_Os10g35240.1	Rf1, mitochondrial precursor, putative, expressed	1307	0				0				0				0				35	0	3.5	0.00721737	0				280	0	3.5	0.0050317	0				315	0.05
osa-miR1425-5p	LOC_Os10g35240.2	Rf1, mitochondrial precursor, putative, expressed	1310	0				0				0				0				36	0	3.5	0.00721737	1	4	3.5	0.00815541	36	0	3.5	0.0050317	1	4	3.5	0.502684	74	0.05
osa-miR1425-5p	LOC_Os10g35230.1	Rf1, mitochondrial precursor, putative, expressed	1448	0				0				0				0				32	0	3.5	0.00721737	0				0				5	2	3.5	0.257956	37	0.05
osa-miR1425-5p	LOC_Os08g01640.1	Rf1, mitochondrial precursor, putative, expressed	1464	0				0				0				0				32	0	2.5	0.0060181	0				0				0				32	0.05
osa-miR1425-5p	LOC_Os10g35436.1	Rf1, mitochondrial precursor, putative, expressed	1319	0				0				1	4	3	0.0916812	0				0				0				0				15	2	3	0.200493	16
osa-miR1425-5p	LOC_Os05g07700.1	ribosomal protein, putative, expressed	628	0				0				0				1	4	7	0.886915	7	2	7	0.98789	0				0				1	4	7	0.997283	9
osa-miR1425-5p	LOC_Os05g07700.3	ribosomal protein, putative, expressed	628	0				0				0				0				2	2	7	0.98789	0				0				3	2	7	0.919823	5
osa-miR1425-5p	LOC_Os05g36070.1	signal peptide peptidase domain containing protein, expressed	1536	0				0				0				0				2	2	6.5	0.998593	0				7	2	6.5	0.617389	1	4	6.5	0.999848	10
osa-miR1425-5p	LOC_Os05g36070.3	signal peptide peptidase domain containing protein, expressed	1456	0				0				0				0				3	2	6.5	0.998593	0				1	4	6.5	0.762034	2	2	6.5	0.976581	6
osa-miR1425-5p	LOC_Os01g72800.1	signal recognition particle receptor, putative, expressed	796	0				0				0				0				41	2	7	0.988151	0				0				0				41
osa-miR1425-5p	LOC_Os10g32550.1	T-complex protein, putative, expressed	1200	0				0				0				0				3	2	5.5	0.952354	0				0				3	2	5.5	0.824542	6
osa-miR1426	LOC_Os06g36090.2	ABC-2 type transporter, putative, expressed	3751	0				0				0				0				5	2	7	0.996337	0				0				0				5
osa-miR1426	LOC_Os02g51750.1	annexin, putative, expressed	748	0				0				0				1	4	5.5	0.905782	4	2	5	0.991632	0				0				1	4	5.5	0.998344	6
osa-miR1426	LOC_Os05g03040.1	AP2 domain containing protein, expressed	1987	0				0				0				0				330	0	5.5	0.0642427	0				5	2	5.5	0.503352	2	2	5.5	0.935096	337
osa-miR1426	LOC_Os05g03040.2	AP2 domain containing protein, expressed	1563	0				0				0				0				330	0	5.5	0.0642427	0				0				3	2	5.5	0.935096	333
osa-miR1426	LOC_Os05g03040.3	AP2 domain containing protein, expressed	2100	0				0				0				0				3	0	7	0.0650896	0				24	2	5.5	0.503352	2	2	5.5	0.935096	29
osa-miR1426	LOC_Os07g13170.1	AP2 domain containing protein, expressed	1415	0				0				0				0				8	2	5.5	0.991632	0				0				2	2	5.5	0.935096	10
osa-miR1426	LOC_Os07g13170.2	AP2 domain containing protein, expressed	1474	0				0				0				0				2	2	5.5	0.991632	0				1	4	5.5	0.648597	3	1	5.5	0.0410319	6	0.05
osa-miR1426	LOC_Os04g36054.1	auxin response factor 9, putative, expressed	2946	0				0				0				3	2	5.5	0.455941	0				0				15	2	5.5	0.503352	2	2	5.5	0.935096	20
osa-miR1426	LOC_Os02g10180.2	dnaJ homolog subfamily C member, putative, expressed	1901	0				0				0				0				2	2	7	0.995246	0				4	2	6	0.542778	0				6
osa-miR1426	LOC_Os01g74580.1	dnaJ homolog subfamily C member, putative, expressed	1615	0				0				0				0				1	4	6	0.999989	0				4	2	6	0.542778	0				5
osa-miR1426	LOC_Os06g46950.1	EF hand family protein, putative, expressed	666	0				0				0				0				4	2	6.5	0.999801	0				0				1	4	6.5	0.999989	5
osa-miR1426	LOC_Os01g59630.1	exostosin family domain containing protein, expressed	1794	0				0				0				0				0				0				13	0	7	0.0527833	1	4	7	0.999452	14
osa-miR1426	LOC_Os04g50176.1	expressed protein	782	3	2	6	0.267187	4	0	6	0.0879515	1	4	6	0.731307	0				0				0				0				0				8
osa-miR1426	LOC_Os09g24590.1	expressed protein	780	0				0				0				4	0	6	0.0382418	0				0				0				3	2	6	0.953021	7	0.05
osa-miR1426	LOC_Os02g12480.4	expressed protein	739	0				0				0				2	1	7	0.0602057	4	2	7	0.996569	0				0				0				6
osa-miR1426	LOC_Os01g28989.4	expressed protein	931	0				0				0				3	2	7	0.510239	1	4	7	0.999995	0				0				2	2	7	0.959531	6
osa-miR1426	LOC_Os11g01600.1	macrophage migration inhibitory factor, putative, expressed	884	0				0				0				0				2	2	7	0.999805	0				1	4	6.5	0.844866	2	2	6.5	0.99235	5
osa-miR1426	LOC_Os11g37300.1	OsFBDUF53 - F-box and DUF domain containing protein, expressed	2494	0				0				0				1	4	7	0.937347	9	2	7	0.996337	0				0				0				10
osa-miR1426	LOC_Os09g32948.1	OsMADS8 - MADS-box family gene with MIKCc type-box, expressed	1022	0				0				0				2	2	6.5	0.66196	5	2	6.5	0.999801	0				0				0				7
osa-miR1426	LOC_Os06g07140.1	peptidase, T1 family, putative, expressed	896	0				0				0				0				2	2	6	0.996337	0				0				4	2	7	0.959531	6
osa-miR1426	LOC_Os07g41260.1	PPR repeat domain containing protein, putative, expressed	1149	0				0				0				0				5	2	7	0.991632	0				0				0				5
osa-miR1426	LOC_Os04g50204.1	protein transport protein-related, putative, expressed	2665	0				0				0				0				1	4	6	0.999994	0				5	2	7	0.559903	0				6
osa-miR1426	LOC_Os07g38170.1	remorin, putative, expressed	1474	0				0				0				0				2	2	3.5	0.999801	0				2	2	6.5	0.712648	1	4	6.5	0.999989	5
osa-miR1426	LOC_Os07g22930.2	starch synthase, putative, expressed	2708	0				0				0				3	2	6	0.493705	0				0				5	2	6	0.542778	0				8
osa-miR1426	LOC_Os09g04720.1	SWIB/MDM2 domain containing protein, expressed	190	5	2	7	0.278216	0				2	2	7	0.396415	0				0				0				0				0				7
osa-miR1427	LOC_Os01g46610.1	dehydrogenase, putative, expressed	1101	0				0				0				0				2	3	6.5	0.462399	0				0				4	2	7	0.999618	6
osa-miR1427	LOC_Os11g07860.1	expressed protein	218	0				0				0				0				7	2	6.5	0.999955	0				1	4	6.5	0.887715	0				8
osa-miR1427	LOC_Os01g70720.2	expressed protein	684	0				0				0				0				7	2	6.5	0.999955	0				0				0				7
osa-miR1427	LOC_Os04g02510.1	ZOS4-01 - C2H2 zinc finger protein, expressed	1184	0				0				1	4	7	0.966008	0				4	2	7	0.999999	0				0				0				5
osa-miR1428a-3p	LOC_Os03g48390.1	expressed protein	93	0				0				0				2	2	7	0.412117	0				0				0				3	2	7	0.908074	5
osa-miR1428a-3p	LOC_Os07g26610.2	phosphoglucomutase, putative, expressed	1978	0				0				0				0				7	2	6	0.961665	0				0				0				7
osa-miR1428a-3p	LOC_Os07g46220.1	SNARE associated Golgi protein, putative, expressed	1027	0				0				0				0				5	2	7	0.984618	0				0				0				5
osa-miR1428a-3p	LOC_Os05g11980.1	timeless protein, expressed	1017	0				0				0				4	2	7	0.412117	25	2	6	0.984618	0				0				8	0	7	0.0500462	37
osa-miR1428a-3p	LOC_Os11g14220.1	tubulin/FtsZ domain containing protein, putative, expressed	1687	0				0				0				2	3	7	0.00611409	67	2	6.5	0.9859	0				0				9	2	7	0.908074	78	0.05
osa-miR1428a-5p	LOC_Os11g04420.4	AIG2-like family domain containing protein, expressed	2702	0				0				0				0				0				0				0				7	2	7	0.863165	7
osa-miR1428a-5p	LOC_Os02g39384.1	expressed protein	200	0				8	2	6	0.216983	0				12	0	6	0.0377843	0				0				4	3	6	0.0175845	2	2	6	0.951236	26	0.05
osa-miR1428a-5p	LOC_Os04g51454.1	expressed protein	410	0				0				0				0				6	2	5.5	0.969156	0				0				2	2	7	0.863165	8
osa-miR1428a-5p	LOC_Os07g37560.1	myosin-Vb, putative, expressed	4215	0				0				0				2	2	6.5	0.42816	0				0				16	2	6.5	0.474083	1	4	6.5	0.997203	19
osa-miR1428a-5p	LOC_Os11g45290.2	retrotransposon protein, putative, unclassified, expressed	454	0				0				0				0				0				0				0				6	2	7	0.863165	6
osa-miR1428a-5p	LOC_Os11g45290.1	retrotransposon protein, putative, unclassified, expressed	457	0				0				0				0				0				0				0				5	2	7	0.863165	5
osa-miR1428a-5p	LOC_Os03g07790.1	zinc finger, C3HC4 type domain containing protein, expressed	826	0				0				0				0				8	2	7	0.995034	0				0				1	4	6	0.999152	9
osa-miR1428b	LOC_Os09g39540.1	40S ribosomal protein S25, putative, expressed	418	0				0				0				0				0				0				0				6	2	7	0.930934	6
osa-miR1428b	LOC_Os06g21330.1	ABB1 - Ankyrin repeat region with 2 Bric-a-Brac, Tramtrack, Broad Complex BTB domains, expressed	1597	0				0				0				1	4	7	0.900585	3	2	7	0.990671	0				0				1	4	7	0.998084	5
osa-miR1428b	LOC_Os05g01280.1	expressed protein	601	0				0				0				0				5	2	7	0.991988	0				0				0				5
osa-miR1428b	LOC_Os01g04720.2	leucine-rich repeat protein-related, putative, expressed	3503	0				0				0				1	4	4.5	0.402724	4	2	4.5	0.647831	0				0				0				5
osa-miR1428b	LOC_Os09g37600.1	lysM domain-containing GPI-anchored protein precursor, putative, expressed	1135	0				0				0				0				0				0				0				7	2	7	0.930934	7
osa-miR1428b	LOC_Os08g40880.1	RNA recognition motif containing protein, putative, expressed	1751	0				0				0				2	2	6.5	0.458944	1	4	7	0.999967	0				0				6	2	6.5	0.93669	9
osa-miR1428b	LOC_Os05g02310.1	soluble inorganic pyrophosphatase, putative, expressed	365	0				0				0				0				4	2	5.5	0.971725	0				0				1	4	5.5	0.991547	5
osa-miR1428b	LOC_Os09g25320.1	ubiquitin family protein, putative, expressed	754	0				0				0				1	4	6.5	0.907783	0				0				0				4	2	6.5	0.93669	5
osa-miR1428b	LOC_Os01g48990.2	uncharacterized kinase mug58, putative, expressed	1363	0				0				0				0				2	2	7	0.990671	0				23	2	7	0.495389	0				25
osa-miR1428e-3p	LOC_Os03g08970.1	expressed protein	1132	0				0				0				1	4	4.5	0.594205	4	2	5.5	0.839004	0				0				0				5
osa-miR1428e-3p	LOC_Os01g05010.1	mitochondrial glycoprotein, putative, expressed	1011	0				0				0				0				2	2	6	0.995246	0				0				15	2	7	0.953021	17
osa-miR1428e-3p	LOC_Os02g48610.2	mitochondrial import inner membrane translocase subunit Tim17, putative, expressed	762	0				0				0				0				2	2	6.5	0.998326	0				0				5	2	6.5	0.974132	7
osa-miR1428e-3p	LOC_Os04g31620.1	retrotransposon protein, putative, unclassified, expressed	2678	0				0				0				1	4	6.5	0.957433	0				0				0				4	2	6.5	0.974132	5
osa-miR1428e-3p	LOC_Os10g26600.1	soluble inorganic pyrophosphatase, putative, expressed	146	0				0				0				2	2	5	0.27253	3	2	5	0.917948	0				0				0				5
osa-miR1428e-3p	LOC_Os09g25320.1	ubiquitin family protein, putative, expressed	754	0				0				0				1	4	7	0.928732	4	2	6.5	0.995246	0				0				4	2	7	0.953021	9
osa-miR1428e-5p	LOC_Os01g16414.4	actin, putative, expressed	1215	0				0				0				0				500	0	3	0.0320704	0				0				0				500	0.05
osa-miR1428e-5p	LOC_Os06g07860.1	cystathionine gamma-synthase, putative, expressed	1469	0				0				0				0				7	2	6	0.710421	0				0				0				7
osa-miR1429-3p	LOC_Os10g31950.1	3-ketoacyl-CoA thiolase, peroxisomal precursor, putative, expressed	1772	0				0				0				4	2	7	0.554211	0				0				0				1	4	7	0.999796	5
osa-miR1429-3p	LOC_Os12g07310.1	citrate-binding protein precursor, putative, expressed	623	0				0				0				0				9	2	7	0.976239	0				0				0				9
osa-miR1429-3p	LOC_Os08g13440.3	cupin domain containing protein, expressed	360	0				0				0				0				8	2	7	0.998251	0				0				0				8
osa-miR1429-3p	LOC_Os01g58470.1	expressed protein	1069	0				0				0				1	4	6	0.880678	0				0				8	2	6	0.467348	1	4	6	0.996858	10
osa-miR1429-3p	LOC_Os05g24550.4	Papain family cysteine protease domain containing protein, expressed	1113	0				0				0				0				9	2	7	0.998251	0				0				0				9
osa-miR1429-3p	LOC_Os05g24550.6	Papain family cysteine protease domain containing protein, expressed	1115	0				0				0				0				6	2	7	0.998251	0				0				2	2	7	0.973481	8
osa-miR1429-3p	LOC_Os05g24550.5	Papain family cysteine protease domain containing protein, expressed	1121	0				0				0				0				5	2	6.5	0.998251	0				0				0				5
osa-miR1429-3p	LOC_Os06g10770.1	peptidase, putative, expressed	1825	0				0				0				1	4	7	0.956509	9	2	6.5	0.998251	0				1	4	7	0.750449	0				11
osa-miR1429-3p	LOC_Os12g41800.1	VTC2, putative, expressed	1681	0				0				0				0				1	4	7	0.999999	0				3	2	7	0.605021	1	4	7	0.999796	5
osa-miR1429-3p	LOC_Os01g50690.1	WD domain, G-beta repeat domain containing protein, expressed	3331	0				0				0				0				2	2	6.5	0.976239	0				10	2	5.5	0.421417	2	2	5.5	0.882128	14
osa-miR1429-3p	LOC_Os06g33810.1	zinc finger protein, putative, expressed	1686	0				0				0				0				1	4	6.5	1	0				7	2	6.5	0.730361	0				8
osa-miR1429-5p	LOC_Os10g41360.1	ARABIDILLO-1, putative, expressed	2274	0				0				0				0				0				0				0				7	2	6.5	0.882128	7
osa-miR1429-5p	LOC_Os01g43370.2	CPuORF17 - conserved peptide uORF-containing transcript, expressed	2695	0				0				0				0				2	2	7	0.962489	0				2	2	7	0.381444	3	2	7	0.846967	7
osa-miR1429-5p	LOC_Os03g45619.2	cytochrome P450, putative, expressed	1897	0				0				0				0				24	2	2	0.852415	0				1	4	6	0.338718	0				25
osa-miR1429-5p	LOC_Os01g40310.1	expressed protein	758	0				0				0				2	2	7	0.341498	1	4	7	0.999101	0				37	2	7	0.381444	0				40
osa-miR1429-5p	LOC_Os05g02420.2	expressed protein	1262	0				0				0				0				8	2	7	0.962489	0				0				0				8
osa-miR1429-5p	LOC_Os05g31680.1	expressed protein	1486	0				0				0				1	4	6.5	0.842253	0				0				0				5	2	6.5	0.882128	6
osa-miR1429-5p	LOC_Os10g21810.2	histidine kinase, putative, expressed	4790	0				0				0				0				4	2	7	0.962489	0				11	2	7	0.381444	1	4	7	0.98766	16
osa-miR1429-5p	LOC_Os12g05260.1	phytosulfokines precursor, putative, expressed	574	0				0				0				0				1	4	5.5	0.999661	0				0				5	2	6.5	0.882128	6
osa-miR1430	LOC_Os04g48230.2	dehydration response related protein, putative, expressed	1580	0				0				0				0				7	2	7	0.998213	0				0				0				7
osa-miR1430	LOC_Os09g37230.1	protein kinase family protein, putative, expressed	1267	0				0				0				0				6	2	5.5	0.978219	0				0				0				6
osa-miR1430	LOC_Os05g01994.1	rab5-interacting protein like, putative, expressed	534	0				0				0				0				7	2	6	0.978687	0				0				2	2	5.5	0.887845	9
osa-miR1430	LOC_Os11g36480.2	zinc knuckle domain containing protein, expressed	725	0				0				0				0				5	2	7	0.998213	0				0				0				5
osa-miR1431	LOC_Os02g16670.1	ATP-binding domain-containing protein, putative, expressed	1954	0				0				0				0				167	0	5	0.0810357	0				0				0				167
osa-miR1431	LOC_Os02g02870.1	glycine-rich protein 2, putative, expressed	722	0				0				0				0				4	2	6.5	0.999679	0				0				1	4	6	0.999978	5
osa-miR1431	LOC_Os01g74152.1	haloacid dehalogenase-like hydrolase family protein, putative, expressed	588	0				0				0				0				5	2	6.5	0.997299	0				0				0				5
osa-miR1431	LOC_Os01g48420.1	peroxiredoxin, putative, expressed	587	0				0				0				15	2	7	0.603117	0				0				3	2	7	0.654421	11	2	7	0.984267	29
osa-miR1432-3p	LOC_Os02g14110.1	aminotransferase, classes I and II, domain containing protein, expressed	1306	0				0				0				1	4	5	0.658258	4	2	5	0.886308	0				0				2	2	5	0.711515	7
osa-miR1432-3p	LOC_Os06g22960.1	aquaporin protein, putative, expressed	964	0				0				0				0				2	2	6	0.995827	0				1	4	7	0.696747	3	3	7	0.0794497	6
osa-miR1432-3p	LOC_Os04g08350.1	cysteine synthase, chloroplast/chromoplast precursor, putative, expressed	1216	0				0				0				1	4	3.5	0.157846	7	0	6.5	0.00481739	0				0				0				8	0.05
osa-miR1432-3p	LOC_Os05g51630.1	early-responsive to dehydration protein-related, putative, expressed	2185	0				0				0				0				5	2	5.5	0.932531	0				0				0				5
osa-miR1432-3p	LOC_Os05g49750.3	expressed protein	2506	0				0				0				0				5	2	6	0.992494	0				0				0				5
osa-miR1432-5p	LOC_Os03g56241.1	40S ribosomal protein S29, putative, expressed	311	0				0				0				5	2	7	0.42816	0				0				0				2	3	7	0.0644519	7
osa-miR1432-5p	LOC_Os11g05370.1	60S ribosomal protein L26-1, putative, expressed	495	0				0				0				1	4	6.5	0.909742	1	4	6.5	0.99997	0				0				9	2	6.5	0.938244	11
osa-miR1432-5p	LOC_Os06g30310.1	alpha-glucan water dikinase, chloroplast precursor, putative, expressed	2904	0				0				0				1	4	6.5	0.909742	4	2	6.5	0.992329	0				0				0				5
osa-miR1432-5p	LOC_Os04g49660.1	DUF581 domain containing protein, expressed	687	0				0				0				0				5	2	7	0.987624	0				0				2	2	7	0.91882	7
osa-miR1432-5p	LOC_Os09g07614.1	expressed protein	531	0				0				0				3	1	7	0.0474536	1	4	6.5	0.99993	0				2	2	7	0.474083	0				6	0.05
osa-miR1432-5p	LOC_Os08g03450.1	ribosomal protein L37, putative, expressed	420	0				0				0				1	4	5.5	0.699571	1	4	7	0.994496	0				0				8	2	5.5	0.751493	10
osa-miR1435	LOC_Os02g18550.1	40S ribosomal protein S3a, putative, expressed	804	0				0				0				0				4	2	7	0.999998	0				0				7	2	7	0.999491	11
osa-miR1435	LOC_Os07g41694.1	acidic leucine-rich nuclear phosphoprotein 32-related protein 1, putative, expressed	1665	0				0				0				0				1	4	7	1	0				0				4	2	6.5	0.999934	5
osa-miR1435	LOC_Os06g15779.1	aluminum-activated malate transporter, putative, expressed	1965	0				0				0				2	2	7	0.815066	0				0				0				4	2	7	0.999491	6
osa-miR1435	LOC_Os07g44740.1	chaperonin, putative, expressed	507	0				0				0				0				4	2	6.5	1	0				1	4	6.5	0.974762	28	0	6.5	0.186958	33
osa-miR1435	LOC_Os08g40170.1	cyclin-dependent kinase B2-1, putative, expressed	1207	0				0				0				0				0				0				0				23	0	5.5	0.120459	23
osa-miR1435	LOC_Os08g40170.2	cyclin-dependent kinase B2-1, putative, expressed	1093	0				0				0				0				0				0				0				20	0	5.5	0.120459	20
osa-miR1435	LOC_Os03g04960.4	cysteinyl-tRNA synthetase, putative, expressed	2092	0				0				0				0				5	2	6	1	0				0				1	4	6	1	6
osa-miR1435	LOC_Os05g39140.1	expressed protein	1373	0				0				0				8	0	7	0.0921607	0				0				0				78	0	7	0.150509	86
osa-miR1435	LOC_Os05g39140.2	expressed protein	1373	0				0				0				0				6	0	7	0.169157	0				0				74	0	7	0.150509	80
osa-miR1435	LOC_Os01g56890.2	expressed protein	1606	0				0				0				3	2	6.5	0.882523	2	2	6.5	1	0				0				4	2	6.5	0.999934	9
osa-miR1435	LOC_Os05g40410.1	expressed protein	864	0				0				0				0				8	2	6.5	0.99965	0				0				0				8
osa-miR1435	LOC_Os01g59080.1	expressed protein	806	0				0				0				1	4	5.5	0.994222	0				0				3	2	5.5	0.782813	1	4	5.5	0.999999	5
osa-miR1435	LOC_Os11g14300.1	la domain containing protein, expressed	1638	0				0				0				0				3	2	7	0.999998	0				0				2	2	7	0.999491	5
osa-miR1435	LOC_Os01g51360.2	lipase, putative, expressed	1602	0				0				0				0				1	4	5.5	1	0				0				5	2	6.5	0.999934	6
osa-miR1435	LOC_Os02g03860.1	mitochondrial ATP synthase precursor, putative, expressed	811	0				0				0				1	4	6.5	0.999754	1	4	5	1	0				0				7	2	6.5	0.999934	9
osa-miR1435	LOC_Os04g28090.1	MYB family transcription factor, putative, expressed	2657	0				0				0				0				5	2	3.5	0.704056	0				0				0				5
osa-miR1435	LOC_Os09g38560.1	OsRCI2-11 - Hydrophobic protein OSR8, expressed	697	0				0				0				3	2	6.5	0.882523	2	2	6	1	0				0				0				5
osa-miR1435	LOC_Os08g39050.1	pentatricopeptide, putative, expressed	2105	0				0				0				1	4	5	0.980139	3	2	5	0.999642	0				0				1	4	5	0.999976	5
osa-miR1435	LOC_Os11g40009.1	phospholipase, patatin family, putative, expressed	1858	0				0				0				0				2	2	5.5	0.999971	0				0				9	0	5.5	0.120459	11
osa-miR1435	LOC_Os03g55930.1	ribosomal protein, putative, expressed	692	0				0				0				0				8	2	6.5	1	0				0				0				8
osa-miR1435	LOC_Os08g33650.1	SET domain-containing protein, putative, expressed	1178	0				0				0				3	1	6	0.154842	0				0				0				4	2	6	0.999832	7
osa-miR1435	LOC_Os01g17240.1	transporter, major facilitator family, putative, expressed	2129	0				0				0				0				1	4	6	1	0				11	2	6	0.891791	1	4	6	1	13
osa-miR1435	LOC_Os05g19970.1	ZOS5-06 - C2H2 zinc finger protein, expressed	2794	0				0				0				1	4	6.5	0.999754	25	2	6.5	1	0				0				0				26
osa-miR1436	LOC_Os09g39910.3	ABC transporter, ATP-binding protein, putative, expressed	2257	0				0				0				0				6	2	6.5	0.998765	0				0				0				6
osa-miR1436	LOC_Os06g23160.1	bacterial transferase hexapeptide domain containing protein, expressed	1824	0				0				0				0				6	2	7	0.9947	0				1	4	7	0.681983	2	2	7	0.950008	9
osa-miR1436	LOC_Os03g19380.1	calvin cycle protein CP12, putative, expressed	674	0				0				0				2	2	6	0.898827	74	1	6	0.166465	0				0				0				76
osa-miR1436	LOC_Os07g17250.1	disease resistance RPP13-like protein 1, putative, expressed	3642	0				0				0				0				2	2	7	0.999994	0				0				5	2	5	0.998927	7
osa-miR1436	LOC_Os02g16690.1	expressed protein	3094	0				0				0				0				1	4	5.5	1	0				0				18	0	5.5	0.130747	19
osa-miR1436	LOC_Os04g34100.1	expressed protein	1186	0				0				0				0				0				0				0				5	2	5.5	0.998517	5
osa-miR1436	LOC_Os05g34700.1	GDSL-like lipase/acylhydrolase, putative, expressed	1282	0				0				0				0				0				0				0				10	2	6	0.999966	10
osa-miR1436	LOC_Os06g08080.1	inorganic H+ pyrophosphatase, putative, expressed	2821	0				0				0				2	2	6	0.898827	2	2	6	1	0				0				1	4	6	1	5
osa-miR1436	LOC_Os12g18960.2	integral membrane protein DUF6 containing protein, expressed	1726	0				0				0				0				0				0				0				5	2	7	0.950008	5
osa-miR1436	LOC_Os05g49300.1	iron-sulfur cluster assembly enzyme ISCU, mitochondrial precursor, putative, expressed	939	0				0				0				2	2	5.5	0.765385	2	2	7	0.999989	0				0				1	4	5.5	1	5
osa-miR1436	LOC_Os02g17940.6	leucoanthocyanidin dioxygenase, putative, expressed	1577	0				0				0				0				1	4	7	0.999986	0				0				4	0	7	0.0624122	5
osa-miR1436	LOC_Os04g40530.1	methyltransferase domain containing protein, expressed	984	0				0				0				0				2	2	6	0.998792	0				2	2	6.5	0.624622	3	2	6.5	0.978264	7
osa-miR1436	LOC_Os03g13460.2	microtubule associated protein, putative, expressed	2774	0				0				0				0				1	4	7	0.999999	0				0				7	2	4.5	0.975991	8
osa-miR1436	LOC_Os03g62080.1	mRNA-decapping enzyme, putative, expressed	1805	0				0				0				0				1	4	6.5	1	0				0				4	2	5	0.998927	5
osa-miR1436	LOC_Os04g02620.1	oxidoreductase, short chain dehydrogenase/reductase family, putative, expressed	1622	0				0				0				0				4	2	5.5	0.999989	0				12	2	5.5	0.811182	0				16
osa-miR1436	LOC_Os01g63060.1	phosphatidic acid phosphatase-related, putative, expressed	850	0				0				0				0				8	2	6.5	0.998593	0				0				0				8
osa-miR1436	LOC_Os06g35590.1	reticuline oxidase-like protein precursor, putative, expressed	1826	0				0				0				5	2	3.5	0.216104	0				0				0				0				5
osa-miR1436	LOC_Os11g11390.1	ribosomal protein, putative, expressed	1010	0				0				0				4	2	6.5	0.573515	6	2	7	0.998765	0				9	2	6.5	0.624622	3	3	6.5	0.0965939	22
osa-miR1436	LOC_Os07g03467.1	SCP-like extracellular protein, expressed	910	0				0				0				0				7	2	6	1	0				1	4	6	0.980476	0				8
osa-miR1436	LOC_Os01g66960.1	selenoprotein precursor, putative, expressed	1916	0				0				0				4	0	6	0.122994	1	4	6.5	1	0				0				6	2	6	0.999966	11
osa-miR1436	LOC_Os10g01080.1	SOR/SNZ family protein, putative, expressed	1177	0				0				0				0				2	2	6.5	0.999994	0				10	2	5	0.826171	0				12
osa-miR1437	LOC_Os01g22490.1	40S ribosomal protein S27a, putative, expressed	491	0				0				0				0				3	2	2	0.380187	1	4	4	0.00713963	2	2	4	0.0646235	4	2	4	0.22976	10	0.05
osa-miR1437	LOC_Os04g44780.2	beta-expansin precursor, putative, expressed	693	0				0				6	2	7	0.305092	0				0				0				0				1	4	7	0.995544	7
osa-miR1437	LOC_Os02g15580.1	cyclic nucleotide-gated ion channel 1, putative, expressed	1507	0				0				0				0				25	2	6	0.982475	0				0				0				25
osa-miR1437	LOC_Os03g11230.1	expressed protein	543	0				0				0				0				12	2	7	0.997179	0				0				0				12
osa-miR1437b-3p	LOC_Os07g26974.1	expressed protein	589	0				0				0				1	4	6.5	0.627606	2	2	5.5	0.864708	0				0				3	2	6.5	0.68135	6
osa-miR1437b-5p	LOC_Os02g43600.1	50S ribosomal protein L19, chloroplast precursor, putative, expressed	826	0				0				0				1	4	6.5	0.939981	0				0				7	2	6.5	0.565468	0				8
osa-miR1437b-5p	LOC_Os11g47970.1	AAA-type ATPase family protein, putative, expressed	1384	1	4	7	0.318578	0				0				0				39	2	4.5	0.995827	0				0				0				40
osa-miR1437b-5p	LOC_Os05g48800.2	drought induced 19 protein, putative, expressed	1243	0				0				0				0				2	2	1	0.940782	0				0				7	2	5	0.801317	9
osa-miR1437b-5p	LOC_Os05g48800.3	drought induced 19 protein, putative, expressed	1233	0				0				0				0				1	4	1	0.997615	0				0				6	2	5	0.801317	7
osa-miR1437b-5p	LOC_Os08g02460.1	expressed protein	1156	0				0				0				1	4	6.5	0.939981	10	2	7	0.996642	0				0				0				11
osa-miR1437b-5p	LOC_Os02g09460.1	GA16396-PA, putative, expressed	726	0				0				0				0				1	4	6	0.999999	0				0				6	2	6	0.975079	7
osa-miR1437b-5p	LOC_Os05g38630.1	ras-related protein, putative, expressed	958	0				0				0				0				2	2	6	0.995827	0				0				5	2	7	0.956398	7
osa-miR1437b-5p	LOC_Os05g38630.2	ras-related protein, putative, expressed	1043	0				0				0				0				4	2	6.5	0.995827	0				1	4	7	0.698185	1	4	7	0.999347	6
osa-miR1438	LOC_Os05g46580.1	polyprenyl synthetase, putative, expressed	691	0				0				0				0				4	2	6.5	0.923129	0				0				1	4	6	0.966804	5
osa-miR1439	LOC_Os03g05980.2	40S ribosomal protein S9-2, putative, expressed	952	0				0				0				0				0				0				0				5	2	7	0.991859	5
osa-miR1439	LOC_Os10g35110.1	alpha-galactosidase precursor, putative, expressed	1649	0				0				0				0				0				0				0				20	0	7	0.0983114	20
osa-miR1439	LOC_Os06g50146.1	calcium-dependent protein kinase CPK1 adapter protein 2, putative, expressed	1205	0				0				0				0				0				0				0				9	2	4	0.995049	9
osa-miR1439	LOC_Os05g35470.1	dienelactone hydrolase family protein, expressed	1002	0				0				0				2	2	6	0.754086	19	2	6.5	0.999985	0				1	4	6	0.910198	0				22
osa-miR1439	LOC_Os07g17250.1	disease resistance RPP13-like protein 1, putative, expressed	3639	0				0				0				0				0				0				1	4	4	0.868644	7	2	4	0.995049	8
osa-miR1439	LOC_Os02g16490.1	expressed protein	1392	0				0				0				0				0				0				0				26	2	5.5	0.993729	26
osa-miR1439	LOC_Os03g24730.1	expressed protein	50	0				0				0				0				0				0				0				5	2	4.5	0.985756	5
osa-miR1439	LOC_Os04g48930.2	ferric-chelate reductase, putative, expressed	750	0				0				0				0				0				0				0				6	0	6	0.126786	6
osa-miR1439	LOC_Os03g51080.1	glutamate decarboxylase, putative, expressed	2078	0				0				0				1	4	6	0.995676	1	4	6	1	0				0				20	0	6	0.126786	22
osa-miR1439	LOC_Os02g18080.1	NB-ARC domain containing protein, expressed	4023	0				0				0				0				6	2	7	0.999978	0				0				0				6
osa-miR1439	LOC_Os01g17070.2	OsDegp1 - Putative Deg protease homologue, expressed	1685	0				0				0				0				0				0				0				26	2	6.5	0.997847	26
osa-miR1439	LOC_Os04g31120.1	OsFBK14 - F-box domain and kelch repeat containing protein, expressed	1892	0				0				0				1	4	7	0.984318	4	2	6	0.999778	0				0				0				5
osa-miR1439	LOC_Os03g02750.1	OsSub25 - Putative Subtilisin homologue, expressed	2690	0				0				0				0				2	2	6	0.999984	0				0				81	2	6	0.998168	83
osa-miR1439	LOC_Os09g29210.2	purine permease, putative, expressed	1007	0				0				0				0				13	1	5.5	0.0873165	0				0				1	4	7	0.999987	14
osa-miR1439	LOC_Os06g50930.1	rhodanese-like domain containing protein, putative, expressed	1223	0				0				0				0				7	2	7	0.999778	0				0				31	2	7	0.991859	38
osa-miR1439	LOC_Os06g50930.2	rhodanese-like domain containing protein, putative, expressed	1383	0				0				0				0				3	2	7	0.999778	0				0				28	2	7	0.991859	31
osa-miR1439	LOC_Os12g17600.1	ribulose bisphosphate carboxylase small chain, chloroplast precursor, putative, expressed	524	0				0				0				1	4	4.5	0.974576	0				0				22	2	4.5	0.663105	0				23
osa-miR1439	LOC_Os12g17600.2	ribulose bisphosphate carboxylase small chain, chloroplast precursor, putative, expressed	521	0				0				0				0				3	2	6.5	0.999435	0				5	2	4.5	0.663105	1	4	4.5	0.999952	9
osa-miR1439	LOC_Os10g01080.1	SOR/SNZ family protein, putative, expressed	1174	0				0				0				0				2	2	6	0.999984	0				12	2	6	0.800689	0				14
osa-miR1439	LOC_Os07g22930.2	starch synthase, putative, expressed	2378	0				0				0				0				1	4	5	1	0				21	2	5	0.863069	0				22
osa-miR1439	LOC_Os07g22930.4	starch synthase, putative, expressed	2025	0				0				0				0				3	2	5	0.999999	0				7	2	5	0.863069	0				10
osa-miR1439	LOC_Os06g44380.1	ubiquitin carboxyl-terminal hydrolase family protein, expressed	3771	0				0				0				0				7	2	5.5	0.99986	0				0				1	4	5.5	0.999993	8
osa-miR1439	LOC_Os07g31960.1	UDP-glucoronosyl and UDP-glucosyl transferase domain containing protein, expressed	1897	0				0				0				0				38	2	4.5	0.99941	0				0				0				38
osa-miR1439	LOC_Os03g17780.1	WD domain, G-beta repeat domain containing protein, expressed	1502	0				0				0				1	4	7	0.984318	4	2	6	0.999778	0				0				0				5
osa-miR1439	LOC_Os01g71060.1	xylanase inhibitor, putative, expressed	1213	0				0				0				0				0				0				0				10	1	6.5	0.089789	10
osa-miR1439	LOC_Os10g17740.1	ZOS10-02 - C2H2 zinc finger protein, expressed	1405	0				0				0				0				0				0				5	1	6.5	0.0387089	1	4	6.5	0.999999	6	0.05
osa-miR1440a	LOC_Os06g07030.1	AP2 domain containing protein, expressed	884	0				0				0				0				1	4	5	0.999994	0				0				6	2	7	0.960525	7
osa-miR1440a	LOC_Os07g44940.1	ATP12 ATPase, putative, expressed	827	0				0				0				0				1	4	6	0.999999	0				0				4	2	6.5	0.977717	5
osa-miR1440a	LOC_Os07g48090.1	CAMK_KIN1/SNF1/Nim1_like.30 - CAMK includes calcium/calmodulin depedent protein kinases, expressed	1664	0				0				0				2	2	6	0.585153	0				0				0				4	2	6	0.980805	6
osa-miR1440a	LOC_Os04g41900.1	expressed protein	736	0				0				0				0				0				0				0				15	2	7	0.960525	15
osa-miR1440a	LOC_Os07g46080.1	expressed protein	2405	0				0				0				0				7	2	3.5	0.501306	0				0				0				7
osa-miR1440a	LOC_Os03g14310.1	expressed protein	1442	0				0				0				0				0				0				0				7	2	7	0.960525	7
osa-miR1440a	LOC_Os07g45570.1	expressed protein	2906	0				0				0				0				6	2	6.5	0.501306	0				0				0				6
osa-miR1440a	LOC_Os05g07640.1	expressed protein	984	0				0				0				2	2	6.5	0.571148	3	3	6.5	0.2589	0				0				0				5
osa-miR1440b	LOC_Os02g04020.1	expressed protein	1257	0				0				0				0				5	2	7	0.997964	0				0				2	2	7	0.97107	7
osa-miR1440b	LOC_Os06g22870.2	OsIAA21 - Auxin-responsive Aux/IAA gene family member, expressed	1012	0				0				0				1	4	7	0.953114	2	2	7	0.997964	0				0				2	2	7	0.97107	5
osa-miR1440b	LOC_Os02g41650.1	phenylalanine ammonia-lyase, putative, expressed	2297	0				0				0				7	2	6.5	0.476613	1	4	5	0.999982	0				2	2	6.5	0.524986	0				10
osa-miR1441	LOC_Os07g36940.2	eukaryotic translation initiation factor 4G, putative, expressed	5072	0				0				0				0				14	2	4.5	0.479142	0				0				0				14
osa-miR1441	LOC_Os04g32030.1	heavy metal-associated domain containing protein, expressed	1418	0				0				0				2	2	7	0.233265	2	3	7	0.0900454	0				0				5	2	7	0.696808	9
osa-miR1442	LOC_Os04g53830.1	3-beta hydroxysteroid dehydrogenase/isomerase family protein, putative, expressed	1172	0				0				0				0				0				0				0				5	2	5.5	0.987421	5
osa-miR1442	LOC_Os06g36160.1	40S ribosomal protein S24, putative, expressed	743	0				0				0				0				1	4	6	1	0				2	2	6	0.867778	10	2	6	0.999632	13
osa-miR1442	LOC_Os05g45220.1	50S ribosomal protein L20, putative, expressed	607	0				0				0				0				1	4	7	1	0				0				4	2	7	0.999252	5
osa-miR1442	LOC_Os08g41300.1	60S ribosomal protein L32, putative, expressed	550	0				0				0				5	2	6.5	0.803459	6	2	6.5	0.999997	0				0				21	2	6.5	0.999331	32
osa-miR1442	LOC_Os08g06550.1	acyl CoA binding protein, putative, expressed	549	0				0				0				2	3	5.5	0.0111806	35	2	7	0.999948	0				0				3	3	5.5	0.109609	40	0.05
osa-miR1442	LOC_Os04g53230.1	aminomethyltransferase, putative, expressed	1476	0				0				0				2	2	6.5	0.803459	1	4	6.5	1	0				159	2	6.5	0.845964	0				162
osa-miR1442	LOC_Os01g34080.1	armadillo/beta-catenin-like repeat family protein, expressed	3210	0				0				0				0				4	2	7	0.999526	0				0				8	2	5.5	0.987421	12
osa-miR1442	LOC_Os01g18630.2	aspartic proteinase oryzasin-1 precursor, putative, expressed	1777	0				0				0				3	2	6.5	0.803459	62	2	6.5	0.999997	0				3	2	6.5	0.845964	0				68
osa-miR1442	LOC_Os07g37750.1	ATMIN7, putative, expressed	5365	0				0				0				0				3	2	6.5	0.999997	0				0				8	2	6.5	0.999331	11
osa-miR1442	LOC_Os06g46410.1	auxin response factor, putative, expressed	3684	0				0				0				5	2	7	0.798503	39	2	7	0.999997	0				2	2	7	0.84149	3	2	7	0.999252	49
osa-miR1442	LOC_Os02g58670.2	bZIP transcription factor domain containing protein, expressed	1116	0				0				0				0				41	2	2	0.380187	0				0				7	2	2	0.239276	48
osa-miR1442	LOC_Os02g58670.1	bZIP transcription factor domain containing protein, expressed	958	0				0				0				0				1	4	7	0.65642	0				0				8	2	2	0.239276	9
osa-miR1442	LOC_Os10g39680.1	CHIT14 - Chitinase family protein precursor, expressed	876	0				0				0				6	2	7	0.798503	1	4	5.5	1	0				0				0				7
osa-miR1442	LOC_Os02g39790.1	CPuORF9 - conserved peptide uORF-containing transcript, expressed	1832	0				0				0				2	2	6.5	0.803459	6	2	6.5	0.999997	0				89	0	6.5	0.116256	1	4	6.5	1	98
osa-miR1442	LOC_Os02g39790.2	CPuORF9 - conserved peptide uORF-containing transcript, expressed	1921	0				0				0				0				2	2	6	0.999997	0				4	2	6.5	0.845964	5	2	6.5	0.999331	11
osa-miR1442	LOC_Os12g19370.1	DNA polymerase I family protein, expressed	6355	0				0				0				1	4	7	0.998004	1	4	7	1	0				0				6	2	7	0.999252	8
osa-miR1442	LOC_Os02g53420.1	DnaK family protein, putative, expressed	2427	0				0				0				3	2	6	0.827902	1	4	6	1	0				0				5	2	6	0.999632	9
osa-miR1442	LOC_Os05g34650.1	DUF647 domain containing protein, putative, expressed	1954	0				0				0				0				2	2	7	0.999997	0				2	3	7	0.0413906	5	2	7	0.999252	9	0.05
osa-miR1442	LOC_Os09g07320.2	ethanol tolerance protein GEKO1, putative, expressed	2815	0				0				0				0				17	2	6	0.990872	0				0				1	4	4.5	0.998139	18
osa-miR1442	LOC_Os06g05440.1	expressed protein	748	0				0				0				0				73	2	7	0.999997	0				1	4	7	0.936226	0				74
osa-miR1442	LOC_Os02g45930.1	expressed protein	829	0				0				0				0				1	4	6.5	1	1	4	6	0.195074	0				9	2	6	0.999632	11
osa-miR1442	LOC_Os07g38060.1	expressed protein	2607	0				0				0				1	4	7	0.998004	2	2	7	0.999997	0				1	4	7	0.936226	2	2	7	0.999252	6
osa-miR1442	LOC_Os01g17065.1	expressed protein	316	0				0				0				0				0				0				0				6	2	7	0.999252	6
osa-miR1442	LOC_Os04g27250.2	expressed protein	1947	0				0				0				1	4	7	0.998004	4	2	7	0.999997	0				0				0				5
osa-miR1442	LOC_Os05g31690.1	expressed protein	3866	0				0				0				1	4	6.5	0.998188	2	2	6.5	0.999997	0				0				2	2	6.5	0.999331	5
osa-miR1442	LOC_Os03g16460.1	expressed protein	1386	0				0				0				0				4	2	7	0.999997	0				0				1	4	7	1	5
osa-miR1442	LOC_Os07g09140.2	expressed protein	459	0				0				0				0				5	2	6.5	0.999997	0				0				0				5
osa-miR1442	LOC_Os02g41520.1	glycosyl transferase 8 domain containing protein, putative, expressed	1934	0				0				0				0				5	2	7	0.999997	0				9	2	7	0.84149	0				14
osa-miR1442	LOC_Os05g45840.1	GTPase-activating protein, putative, expressed	2086	0				0				0				1	4	6	0.998918	3	3	6	0.461353	0				1	4	6	0.951363	14	0	6	0.156394	19
osa-miR1442	LOC_Os03g13040.1	haemolysin-III, putative, expressed	1914	0				0				0				1	4	6	0.998918	3	2	6	0.999999	0				1	4	6	0.951363	3	2	6	0.999632	8
osa-miR1442	LOC_Os08g43490.1	heat shock protein DnaJ, putative, expressed	801	0				0				0				0				6	2	7	0.999997	0				10	2	7	0.84149	11	2	7	0.999252	27
osa-miR1442	LOC_Os04g58900.1	hydrolase, NUDIX family, domain containing protein, expressed	812	0				0				0				0				1	4	6	1	0				8	2	6	0.867778	3	2	6	0.999632	12
osa-miR1442	LOC_Os12g03899.2	major facilitator superfamily antiporter, putative, expressed	2071	0				0				0				0				5	2	6.5	0.999999	0				0				3	2	6	0.999632	8
osa-miR1442	LOC_Os12g03899.4	major facilitator superfamily antiporter, putative, expressed	2375	0				0				0				0				1	4	6.5	1	0				1	4	6	0.951363	4	2	6	0.999632	6
osa-miR1442	LOC_Os08g29760.1	membrane protein, putative, expressed	1951	0				0				0				2	2	5.5	0.622399	7	2	6.5	0.999526	0				0				0				9
osa-miR1442	LOC_Os05g39540.1	metal cation transporter, putative, expressed	1226	1	4	5.5	0.41479	0				0				0				0				0				0				5	2	5.5	0.987421	6
osa-miR1442	LOC_Os07g06500.1	OsFBL34 - F-box domain and LRR containing protein, expressed	2169	0				0				0				0				1	4	6.5	1	0				0				4	2	6.5	0.999331	5
osa-miR1442	LOC_Os07g25430.1	photosystem I reaction center subunit IV A, chloroplast precursor, putative, expressed	696	0				0				0				6	2	7	0.798503	4	2	7	0.999997	1	4	7	0.179266	613	2	7	0.84149	2	2	7	0.999252	626
osa-miR1442	LOC_Os02g40100.1	plant protein of unknown function DUF869 domain containing protein, expressed	2068	0				0				0				0				5	2	7	0.999997	0				0				0				5
osa-miR1442	LOC_Os04g01290.1	proteasome subunit, putative, expressed	1271	0				0				0				1	4	6.5	0.998188	1	4	6	1	0				0				3	2	6.5	0.999331	5
osa-miR1442	LOC_Os01g25540.1	RALFL6 - Rapid ALkalinization Factor RALF family protein precursor, expressed	746	0				0				0				2	2	6.5	0.803459	2	2	6.5	0.999998	0				13	2	6.5	0.845964	4	2	6.5	0.999331	21
osa-miR1442	LOC_Os05g49890.1	ras-related protein, putative, expressed	541	0				0				0				2	2	6	0.827902	5	2	6.5	0.999999	0				0				3	2	6	0.999632	10
osa-miR1442	LOC_Os05g49890.2	ras-related protein, putative, expressed	541	0				0				0				0				4	2	6	0.999999	0				0				5	2	6	0.999632	9
osa-miR1442	LOC_Os02g04040.1	RecF/RecN/SMC N terminal domain containing protein, expressed	82	0				0				0				0				3	2	6.5	0.999998	0				0				2	2	6.5	0.999331	5
osa-miR1442	LOC_Os02g04820.1	retrotransposon protein, putative, unclassified, expressed	854	11	0	7	0.21174	6	0	7	0.194815	10	1	7	0.0698442	0				0				0				0				0				27
osa-miR1442	LOC_Os03g17920.3	RNA pseudouridine synthase, putative, expressed	3141	0				0				0				1	4	4.5	0.901647	5	2	6	0.990872	0				0				1	4	4.5	0.998139	7
osa-miR1442	LOC_Os03g22380.1	RNA recognition motif containing protein, expressed	1155	0				0				0				0				2	2	6.5	0.999999	0				0				4	2	6	0.999632	6
osa-miR1442	LOC_Os02g39720.3	splicing factor, arginine/serine-rich 7, putative, expressed	1044	0				0				0				1	4	6.5	0.998188	0				0				0				5	2	6.5	0.999331	6
osa-miR1442	LOC_Os02g39720.6	splicing factor, arginine/serine-rich 7, putative, expressed	1216	0				0				0				0				0				0				0				6	2	6.5	0.999331	6
osa-miR1442	LOC_Os02g39720.2	splicing factor, arginine/serine-rich 7, putative, expressed	1053	0				0				0				0				0				0				0				5	2	6.5	0.999331	5
osa-miR1442	LOC_Os02g28720.1	spotted leaf 11, putative, expressed	1839	0				0				0				1	4	4	0.760217	3	2	7	0.944522	0				0				1	4	4	0.979163	5
osa-miR1442	LOC_Os12g41860.1	START domain containing protein, expressed	3118	0				0				0				0				1	4	6	1	0				3	2	6	0.867778	6	2	6	0.999632	10
osa-miR1442	LOC_Os01g44230.1	transcription factor X1, putative, expressed	2509	0				0				0				3	2	7	0.798503	0				0				2	2	7	0.84149	19	2	7	0.999252	24
osa-miR1442	LOC_Os04g41220.1	transposon protein, putative, unclassified, expressed	2858	0				0				0				3	2	7	0.798503	0				0				0				3	2	7	0.999252	6
osa-miR1442	LOC_Os02g06640.3	ubiquitin family protein, putative, expressed	1355	0				0				0				35	2	6.5	0.803459	5	2	6.5	0.999997	0				2	2	6.5	0.845964	63	2	6.5	0.999331	105
osa-miR1442	LOC_Os02g06640.1	ubiquitin family protein, putative, expressed	1583	0				0				0				2	2	6.5	0.803459	1	4	6.5	1	0				14	2	6.5	0.845964	54	2	6.5	0.999331	71
osa-miR1442	LOC_Os02g06640.4	ubiquitin family protein, putative, expressed	1127	0				0				0				4	2	6.5	0.803459	4	2	6.5	0.999997	0				9	2	6.5	0.845964	53	2	6.5	0.999331	70
osa-miR156a_b-5p_c-5p_d_e_f-5p_g-5p_h-5p_i_j-5p	LOC_Os01g09510.4	60S acidic ribosomal protein, putative, expressed	464	0				0				0				0				0				0				0				8	2	6	0.999947	8
osa-miR156a_b-5p_c-5p_d_e_f-5p_g-5p_h-5p_i_j-5p	LOC_Os01g09510.1	60S acidic ribosomal protein, putative, expressed	455	0				0				0				0				2	2	6	1	0				0				5	2	6	0.999947	7
osa-miR156a_b-5p_c-5p_d_e_f-5p_g-5p_h-5p_i_j-5p	LOC_Os01g73310.1	actin, putative, expressed	1383	0				0				0				0				0				0				1	4	6.5	0.976387	6	2	6.5	0.999944	7
osa-miR156a_b-5p_c-5p_d_e_f-5p_g-5p_h-5p_i_j-5p	LOC_Os03g23950.1	adapitin protein, putative, expressed	2648	0				0				0				0				7	2	6.5	0.999866	0				0				0				7
osa-miR156a_b-5p_c-5p_d_e_f-5p_g-5p_h-5p_i_j-5p	LOC_Os06g44970.1	auxin efflux carrier component, putative, expressed	16	0				0				0				0				2	2	5.5	0.99993	0				0				4	2	5.5	0.995787	6
osa-miR156a_b-5p_c-5p_d_e_f-5p_g-5p_h-5p_i_j-5p	LOC_Os05g02520.3	cupin domain containing protein, expressed	1121	0				0				0				6	2	6.5	0.886986	2	2	6.5	1	0				0				2	2	6.5	0.999944	10
osa-miR156a_b-5p_c-5p_d_e_f-5p_g-5p_h-5p_i_j-5p	LOC_Os05g02520.2	cupin domain containing protein, expressed	1317	0				0				0				1	4	6.5	0.999788	0				0				4	2	6.5	0.918473	1	4	6.5	1	6
osa-miR156a_b-5p_c-5p_d_e_f-5p_g-5p_h-5p_i_j-5p	LOC_Os02g38200.1	dehydrogenase, putative, expressed	1082	8	2	6	0.632427	8	2	6	0.549419	6	2	6	0.787716	0				0				0				0				0				22
osa-miR156a_b-5p_c-5p_d_e_f-5p_g-5p_h-5p_i_j-5p	LOC_Os10g42030.1	expressed protein	80	16	0	6.5	0.276613	7	1	6.5	0.119335	13	0	6.5	0.303939	0				0				0				0				0				36
osa-miR156a_b-5p_c-5p_d_e_f-5p_g-5p_h-5p_i_j-5p	LOC_Os07g29224.1	expressed protein	2121	8	2	5.5	0.426512	1	4	5.5	0.543608	10	2	5.5	0.577268	0				0				0				0				0				19
osa-miR156a_b-5p_c-5p_d_e_f-5p_g-5p_h-5p_i_j-5p	LOC_Os05g40270.8	expressed protein	3195	0				0				0				0				0				0				11	0	7	0.109357	0				11
osa-miR156a_b-5p_c-5p_d_e_f-5p_g-5p_h-5p_i_j-5p	LOC_Os03g53640.1	expressed protein	804	0				0				0				0				2	2	6	1	0				0				6	2	6	0.999947	8
osa-miR156a_b-5p_c-5p_d_e_f-5p_g-5p_h-5p_i_j-5p	LOC_Os10g27430.1	expressed protein	83	2	0	6.5	0.276613	1	4	6.5	0.754582	4	0	6.5	0.303939	0				0				0				0				0				7
osa-miR156a_b-5p_c-5p_d_e_f-5p_g-5p_h-5p_i_j-5p	LOC_Os07g38360.3	expressed protein	3222	0				0				0				0				7	2	6.5	0.999866	0				0				0				7
osa-miR156a_b-5p_c-5p_d_e_f-5p_g-5p_h-5p_i_j-5p	LOC_Os06g28524.1	expressed protein	789	0				0				0				0				5	2	6	1	0				0				1	4	6	1	6
osa-miR156a_b-5p_c-5p_d_e_f-5p_g-5p_h-5p_i_j-5p	LOC_Os04g59460.1	expressed protein	1999	2	3	6.5	0.109156	2	2	6.5	0.547601	1	4	6.5	0.985149	0				0				0				0				0				5
osa-miR156a_b-5p_c-5p_d_e_f-5p_g-5p_h-5p_i_j-5p	LOC_Os07g38360.2	expressed protein	4307	0				0				0				0				5	2	6.5	0.999866	0				0				0				5
osa-miR156a_b-5p_c-5p_d_e_f-5p_g-5p_h-5p_i_j-5p	LOC_Os03g16070.1	expressed protein	3384	0				0				0				0				1	4	7	1	0				3	2	7	0.826723	1	4	7	1	5
osa-miR156a_b-5p_c-5p_d_e_f-5p_g-5p_h-5p_i_j-5p	LOC_Os11g10140.1	flavin monooxygenase, putative, expressed	29	2	1	7	0.0576371	0				6	0	7	0.223801	0				0				0				0				0				8
osa-miR156a_b-5p_c-5p_d_e_f-5p_g-5p_h-5p_i_j-5p	LOC_Os08g02700.1	fructose-bisphospate aldolase isozyme, putative, expressed	82	5	2	6	0.632427	1	4	6	0.756326	9	2	6	0.787716	0				17	2	6.5	1	0				0				0				32
osa-miR156a_b-5p_c-5p_d_e_f-5p_g-5p_h-5p_i_j-5p	LOC_Os03g03720.2	glyceraldehyde-3-phosphate dehydrogenase, putative, expressed	1806	0				0				0				0				1	4	7	1	0				5	2	5	0.72864	0				6
osa-miR156a_b-5p_c-5p_d_e_f-5p_g-5p_h-5p_i_j-5p	LOC_Os12g31800.1	glycine-rich RNA-binding protein 7, putative, expressed	953	0				0				0				2	2	6.5	0.886986	1	4	6.5	1	0				0				2	2	6.5	0.999944	5
osa-miR156a_b-5p_c-5p_d_e_f-5p_g-5p_h-5p_i_j-5p	LOC_Os02g55140.1	leucine aminopeptidase, chloroplast precursor, putative, expressed	2074	0				0				0				2	2	6.5	0.886986	3	2	6.5	1	0				0				2	2	6.5	0.999944	7
osa-miR156a_b-5p_c-5p_d_e_f-5p_g-5p_h-5p_i_j-5p	LOC_Os12g36194.1	nucleoside diphosphate kinase, putative, expressed	962	0				0				0				0				0				0				5	2	6.5	0.918473	0				5
osa-miR156a_b-5p_c-5p_d_e_f-5p_g-5p_h-5p_i_j-5p	LOC_Os06g45310.1	OsSPL11 - SBP-box gene family member, expressed	864	0				0				0				0				4	2	6.5	0.989138	0				0				1	4	1	0.997651	5
osa-miR156a_b-5p_c-5p_d_e_f-5p_g-5p_h-5p_i_j-5p	LOC_Os06g49010.3	OsSPL12 - SBP-box gene family member, expressed	1449	0				0				0				0				2	2	1	0.989138	0				0				4	2	1	0.924655	6
osa-miR156a_b-5p_c-5p_d_e_f-5p_g-5p_h-5p_i_j-5p	LOC_Os06g49010.5	OsSPL12 - SBP-box gene family member, expressed	2028	0				0				0				0				2	2	7	0.989138	0				0				4	2	1	0.924655	6
osa-miR156a_b-5p_c-5p_d_e_f-5p_g-5p_h-5p_i_j-5p	LOC_Os06g49010.1	OsSPL12 - SBP-box gene family member, expressed	1696	0				0				0				0				1	4	1	0.999936	0				0				5	2	1	0.924655	6
osa-miR156a_b-5p_c-5p_d_e_f-5p_g-5p_h-5p_i_j-5p	LOC_Os06g49010.4	OsSPL12 - SBP-box gene family member, expressed	1648	0				0				0				0				3	2	7	0.989138	0				0				2	2	1	0.924655	5
osa-miR156a_b-5p_c-5p_d_e_f-5p_g-5p_h-5p_i_j-5p	LOC_Os07g32170.1	OsSPL13 - SBP-box gene family member, expressed	862	0				0				0				0				32	1	1.5	0.0103875	0				1	4	2	0.188738	8	2	2	0.421299	41	0.05
osa-miR156a_b-5p_c-5p_d_e_f-5p_g-5p_h-5p_i_j-5p	LOC_Os07g32170.2	OsSPL13 - SBP-box gene family member, expressed	674	0				0				0				0				2	2	5.5	0.615831	0				0				4	2	2	0.421299	6
osa-miR156a_b-5p_c-5p_d_e_f-5p_g-5p_h-5p_i_j-5p	LOC_Os08g39890.1	OsSPL14 - SBP-box gene family member, expressed	1002	0				0				0				0				2	2	1	0.989138	0				0				16	2	1	0.924655	18
osa-miR156a_b-5p_c-5p_d_e_f-5p_g-5p_h-5p_i_j-5p	LOC_Os09g32944.1	OsSPL18 - SBP-box gene family member, expressed	1044	0				0				0				0				2	2	1	0.989138	0				0				3	0	1	0.0541019	5
osa-miR156a_b-5p_c-5p_d_e_f-5p_g-5p_h-5p_i_j-5p	LOC_Os11g30370.1	OsSPL19 - SBP-box gene family member, expressed	1101	0				0				0				0				67	0	1	0.0608475	0				1	4	1	0.627969	1	4	1	0.997651	69
osa-miR156a_b-5p_c-5p_d_e_f-5p_g-5p_h-5p_i_j-5p	LOC_Os01g69830.1	OsSPL2 - SBP-box gene family member, expressed	1163	0				0				0				0				4	0	6	0.0622636	0				0				3	2	1	0.924655	7
osa-miR156a_b-5p_c-5p_d_e_f-5p_g-5p_h-5p_i_j-5p	LOC_Os02g04680.1	OsSPL3 - SBP-box gene family member, expressed	1975	0				0				0				0				2	2	5.5	0.615831	0				0				23	2	2	0.421299	25
osa-miR156a_b-5p_c-5p_d_e_f-5p_g-5p_h-5p_i_j-5p	LOC_Os02g04680.2	OsSPL3 - SBP-box gene family member, expressed	1972	0				0				0				1	4	2	0.376513	0				0				0				19	2	2	0.421299	20
osa-miR156a_b-5p_c-5p_d_e_f-5p_g-5p_h-5p_i_j-5p	LOC_Os08g43540.1	peptidase, T1 family, putative, expressed	1013	0				0				0				0				2	2	6.5	1	0				0				4	2	6.5	0.999944	6
osa-miR156a_b-5p_c-5p_d_e_f-5p_g-5p_h-5p_i_j-5p	LOC_Os06g01170.1	PHD-finger domain containing protein, expressed	3689	0				0				0				1	4	7	0.997304	1	4	7	1	0				0				3	2	7	0.99894	5
osa-miR156a_b-5p_c-5p_d_e_f-5p_g-5p_h-5p_i_j-5p	LOC_Os01g12730.2	ras-related protein, putative, expressed	1210	0				0				0				1	4	6.5	0.999788	4	0	6.5	0.211663	0				0				0				5
osa-miR156a_b-5p_c-5p_d_e_f-5p_g-5p_h-5p_i_j-5p	LOC_Os04g01080.1	retrotransposon protein, putative, unclassified	678	8	1	6.5	0.0813952	6	1	6.5	0.119335	6	1	6.5	0.093839	0				0				0				0				0				20
osa-miR156a_b-5p_c-5p_d_e_f-5p_g-5p_h-5p_i_j-5p	LOC_Os04g07880.1	retrotransposon protein, putative, unclassified, expressed	359	4	1	7	0.0576371	3	0	7	0.186333	13	0	7	0.223801	0				0				0				0				0				20
osa-miR156a_b-5p_c-5p_d_e_f-5p_g-5p_h-5p_i_j-5p	LOC_Os03g28330.3	sucrose synthase, putative, expressed	2959	0				0				0				0				10	2	7	0.999994	0				2	2	7	0.826723	1	4	7	1	13
osa-miR156a_b-5p_c-5p_d_e_f-5p_g-5p_h-5p_i_j-5p	LOC_Os06g05750.1	transferase family domain containing protein, expressed	177	2	2	7	0.501568	4	1	7	0.0850241	2	2	7	0.659802	0				0				0				0				0				8
osa-miR156a_b-5p_c-5p_d_e_f-5p_g-5p_h-5p_i_j-5p	LOC_Os02g44980.1	transmembrane amino acid transporter protein, putative, expressed	2024	0				0				0				0				6	2	6.5	1	0				0				2	2	6.5	0.999944	8
osa-miR156a_b-5p_c-5p_d_e_f-5p_g-5p_h-5p_i_j-5p	LOC_Os02g42590.1	WD-40 repeat family protein, putative, expressed	1559	3	2	7	0.501568	8	0	7	0.186333	15	1	7	0.0665817	0				0				0				0				0				26
osa-miR156a_b-5p_c-5p_d_e_f-5p_g-5p_h-5p_i_j-5p	LOC_Os04g44700.1	WD-40 repeat family protein, putative, expressed	1818	2	2	6.5	0.630564	4	1	6.5	0.119335	5	1	6.5	0.093839	0				0				0				0				0				11
osa-miR156a_b-5p_c-5p_d_e_f-5p_g-5p_h-5p_i_j-5p	LOC_Os04g55920.1	zinc-finger protein, putative, expressed	954	0				0				0				3	2	5	0.678382	6	2	6.5	0.999866	0				0				3	2	5	0.993883	12
osa-miR156a_b-5p_c-5p_d_e_f-5p_g-5p_h-5p_i_j-5p	LOC_Os04g55920.5	zinc-finger protein, putative, expressed	785	0				0				0				0				1	4	5	1	0				0				4	2	5	0.993883	5
osa-miR156a_b-5p_c-5p_d_e_f-5p_g-5p_h-5p_i_j-5p	LOC_Os08g37920.2	ZOS8-09 - C2H2 zinc finger protein, expressed	2855	0				0				0				0				1	4	6.5	1	0				1	4	6	0.976831	3	2	6	0.999947	5
osa-miR156b-3p	LOC_Os04g40870.1	alveolar soft part sarcoma chromosome region, candidate 1, putative, expressed	989	0				0				0				1	4	6.5	0.976162	3	2	7	0.999494	0				0				5	2	6.5	0.98678	9
osa-miR156b-3p	LOC_Os03g29680.1	EARLY flowering protein, putative, expressed	1223	0				0				0				1	4	5.5	0.883213	0				0				0				4	2	5.5	0.916776	5
osa-miR156b-3p	LOC_Os02g10200.2	zinc finger A20 and AN1 domain-containing stress-associated protein, putative, expressed	18	0				0				0				0				25	2	5	0.898019	0				0				0				25
osa-miR156c-3p_g-3p	LOC_Os10g25780.3	FAD-linked oxidoreductase protein, putative, expressed	409	0				0				0				0				2	2	7	0.996337	0				0				3	2	7	0.959531	5
osa-miR156c-3p_g-3p	LOC_Os02g04490.1	histone acetyltransferase HAC1, putative, expressed	2527	0				0				0				0				8	2	6.5	0.984618	0				0				0				8
osa-miR156c-3p_g-3p	LOC_Os01g10490.1	keratin, type I cytoskeletal 9, putative, expressed	1167	0				0				0				1	4	6.5	0.969811	1	4	6.5	1	0				0				11	2	6.5	0.982622	13
osa-miR156f-3p_h-3p_l-3p	LOC_Os10g36060.1	protein transport protein-related, putative, expressed	3645	0				0				0				0				0				0				0				5	2	6	0.943391	5
osa-miR156f-3p_h-3p_l-3p	LOC_Os02g46120.1	regulatory protein, putative, expressed	2801	0				0				0				1	4	6.5	0.976162	5	2	4.5	0.999482	0				0				0				6
osa-miR156f-3p_h-3p_l-3p	LOC_Os12g08810.1	VTC2, putative, expressed	1460	0				0				0				0				5	2	4.5	0.999482	0				0				0				5
osa-miR156f-3p_h-3p_l-3p	LOC_Os04g51940.1	YT521-B, putative, expressed	1355	0				0				0				1	4	6.5	0.976162	4	2	6.5	0.999482	0				0				0				5
osa-miR156j-3p	LOC_Os01g15270.1	expressed protein	84	0				0				1	4	6.5	0.9188	0				0				0				0				6	2	6.5	0.997099	7
osa-miR156j-3p	LOC_Os12g09590.1	leafbladeless1, putative, expressed	1946	0				0				0				0				1	4	6.5	1	0				0				4	2	6.5	0.997099	5
osa-miR156k	LOC_Os06g44970.1	auxin efflux carrier component, putative, expressed	16	0				0				0				0				2	2	7	0.999988	0				0				4	2	6	0.99848	6
osa-miR156k	LOC_Os07g14270.1	calreticulin precursor protein, putative, expressed	1882	0				0				0				1	4	7	0.970133	3	2	7	0.999183	0				1	4	7	0.788699	9	2	7	0.982837	14
osa-miR156k	LOC_Os07g14270.2	calreticulin precursor protein, putative, expressed	1614	0				0				0				7	2	7	0.595356	1	4	7	1	0				0				5	2	7	0.982837	13
osa-miR156k	LOC_Os07g14270.3	calreticulin precursor protein, putative, expressed	1516	0				0				0				0				2	2	7	0.999183	0				1	4	7	0.788699	5	2	7	0.982837	8
osa-miR156k	LOC_Os08g38300.1	Core histone H2A/H2B/H3/H4 domain containing protein, putative, expressed	649	0				0				0				0				7	2	6.5	0.999988	0				0				9	2	6.5	0.99848	16
osa-miR156k	LOC_Os08g38300.2	Core histone H2A/H2B/H3/H4 domain containing protein, putative, expressed	384	0				0				0				1	4	6.5	0.99632	1	4	7	1	0				0				7	2	6.5	0.99848	9
osa-miR156k	LOC_Os09g15770.1	CPuORF13 - conserved peptide uORF-containing transcript, expressed	1913	0				0				0				0				2	2	7	0.999183	0				1	4	7	0.788699	4	2	7	0.982837	7
osa-miR156k	LOC_Os05g01820.1	cytochrome b5-like Heme/Steroid binding domain containing protein, expressed	121	0				0				0				0				2	3	7	0.273179	0				0				4	2	7	0.982837	6
osa-miR156k	LOC_Os06g05060.1	ELF3 protein, putative, expressed	2702	0				0				0				0				3	2	7	0.999183	0				1	4	7	0.788699	1	4	7	0.999926	5
osa-miR156k	LOC_Os10g42030.1	expressed protein	80	16	0	7	0.125736	7	1	7	0.0513677	13	0	7	0.139596	0				0				0				0				0				36
osa-miR156k	LOC_Os06g28524.1	expressed protein	789	0				0				0				0				26	2	7	0.999988	0				0				1	4	6	1	27
osa-miR156k	LOC_Os07g29224.1	expressed protein	2121	8	2	4.5	0.100709	1	4	4.5	0.139077	10	2	4.5	0.151577	0				0				0				0				0				19
osa-miR156k	LOC_Os03g27010.1	expressed protein	1262	0				0				0				0				2	2	7	0.999988	0				5	2	6	0.809977	2	2	6	0.99848	9
osa-miR156k	LOC_Os03g19780.1	expressed protein	999	0				0				0				0				1	4	7	1	0				0				6	2	7	0.982837	7
osa-miR156k	LOC_Os08g02700.1	fructose-bisphospate aldolase isozyme, putative, expressed	82	5	2	5.5	0.298006	1	4	5.5	0.392963	9	2	5.5	0.421849	0				0				0				0				0				15
osa-miR156k	LOC_Os03g03720.2	glyceraldehyde-3-phosphate dehydrogenase, putative, expressed	1806	0				0				0				0				1	4	7	1	0				5	2	6	0.809977	0				6
osa-miR156k	LOC_Os03g03720.1	glyceraldehyde-3-phosphate dehydrogenase, putative, expressed	1796	0				0				0				1	4	6	0.99632	3	2	6	0.999988	0				1	4	6	0.916378	0				5
osa-miR156k	LOC_Os12g31800.1	glycine-rich RNA-binding protein 7, putative, expressed	953	0				0				0				2	2	6.5	0.764083	2	2	6	0.999988	0				0				2	2	6.5	0.99848	6
osa-miR156k	LOC_Os07g27320.1	glycosyl hydrolase family 10 protein, putative, expressed	3708	0				0				0				1	4	7	0.970133	8	2	7	0.999183	0				1	4	7	0.788699	1	4	7	0.999926	11
osa-miR156k	LOC_Os02g55140.1	leucine aminopeptidase, chloroplast precursor, putative, expressed	2074	0				0				0				2	2	5.5	0.539161	16	0	7	0.0810357	0				0				2	2	5.5	0.969215	20
osa-miR156k	LOC_Os04g19684.3	methyl-CpG binding domain containing protein, expressed	2080	0				0				0				1	4	7	0.970133	2	2	7	0.999183	0				0				9	2	7	0.982837	12
osa-miR156k	LOC_Os01g14850.1	MFS18 protein precursor, putative, expressed	627	0				0				0				1	4	7	0.970133	0				0				0				15	2	7	0.982837	16
osa-miR156k	LOC_Os01g60650.1	non-green plastid inner envelope membrane protein, putative, expressed	1440	0				0				0				1	4	6.5	0.99632	1	4	6.5	1	0				0				3	2	6.5	0.99848	5
osa-miR156k	LOC_Os06g45310.1	OsSPL11 - SBP-box gene family member, expressed	864	0				0				0				0				19	2	1	0.940782	0				0				1	4	1	0.977262	20
osa-miR156k	LOC_Os06g49010.5	OsSPL12 - SBP-box gene family member, expressed	2028	0				0				0				0				95	2	1	0.940782	0				0				4	2	1	0.801317	99
osa-miR156k	LOC_Os06g49010.3	OsSPL12 - SBP-box gene family member, expressed	1449	0				0				0				0				2	2	1	0.940782	0				0				4	2	1	0.801317	6
osa-miR156k	LOC_Os06g49010.1	OsSPL12 - SBP-box gene family member, expressed	1696	0				0				0				0				1	4	5	0.997615	0				0				5	2	1	0.801317	6
osa-miR156k	LOC_Os06g49010.4	OsSPL12 - SBP-box gene family member, expressed	1648	0				0				0				0				3	2	1	0.940782	0				0				2	2	1	0.801317	5
osa-miR156k	LOC_Os07g32170.1	OsSPL13 - SBP-box gene family member, expressed	862	0				0				0				0				2	1	2.5	0.00434132	0				1	4	3	0.0820086	8	2	3	0.200493	11	0.05
osa-miR156k	LOC_Os07g32170.2	OsSPL13 - SBP-box gene family member, expressed	674	0				0				0				0				2	2	3	0.323868	0				0				4	2	3	0.200493	6
osa-miR156k	LOC_Os08g39890.1	OsSPL14 - SBP-box gene family member, expressed	1002	0				0				0				0				2	2	0	0.858695	0				0				16	2	0	0.673329	18
osa-miR156k	LOC_Os08g39890.1	OsSPL14 - SBP-box gene family member, expressed	1658	0				0				0				0				0				0				0				5	2	7	0.982837	5
osa-miR156k	LOC_Os09g32944.1	OsSPL18 - SBP-box gene family member, expressed	1044	0				0				0				0				2	2	5	0.858695	0				0				3	0	0	0.0237792	5	0.05
osa-miR156k	LOC_Os11g30370.1	OsSPL19 - SBP-box gene family member, expressed	1101	0				0				0				0				67	0	0	0.0267977	0				1	4	0	0.348082	1	4	0	0.927159	69	0.05
osa-miR156k	LOC_Os01g69830.1	OsSPL2 - SBP-box gene family member, expressed	1163	0				0				0				0				50	0	3	0.0267977	0				0				3	2	0	0.673329	53	0.05
osa-miR156k	LOC_Os02g04680.1	OsSPL3 - SBP-box gene family member, expressed	1975	0				0				0				0				2	2	6.5	0.380187	0				0				23	2	2	0.239276	25
osa-miR156k	LOC_Os02g04680.2	OsSPL3 - SBP-box gene family member, expressed	1972	0				0				0				1	4	2	0.210388	3	2	7	0.380187	0				0				19	2	2	0.239276	23
osa-miR156k	LOC_Os02g07780.1	OsSPL4 - SBP-box gene family member, expressed	997	0				0				0				0				10	2	7	0.942056	0				0				0				10
osa-miR156k	LOC_Os08g43540.1	peptidase, T1 family, putative, expressed	1013	0				0				0				0				4	2	5	0.99773	0				0				4	2	5.5	0.969215	8
osa-miR156k	LOC_Os02g25070.1	retrotransposon protein, putative, Ty3-gypsy subclass, expressed	565	6	1	6.5	0.0546881	0				4	2	6.5	0.639938	0				0				0				0				0				10
osa-miR156k	LOC_Os08g37700.2	RNA recognition motif containing protein, putative, expressed	1935	9	2	7	0.338485	10	2	7	0.280468	14	2	7	0.472651	0				0				0				0				0				33
osa-miR156k	LOC_Os08g37700.3	RNA recognition motif containing protein, putative, expressed	2416	16	2	7	0.338485	6	2	7	0.280468	9	2	7	0.472651	0				0				0				0				0				31
osa-miR156k	LOC_Os08g37700.1	RNA recognition motif containing protein, putative, expressed	2057	6	2	7	0.338485	3	2	7	0.280468	10	2	7	0.472651	0				0				0				0				0				19
osa-miR156k	LOC_Os03g28330.3	sucrose synthase, putative, expressed	2959	0				0				0				0				3	2	7	0.999183	0				2	2	7	0.64664	1	4	7	0.999926	6
osa-miR156k	LOC_Os01g61400.1	sufB/sufD domain containing protein, putative, expressed	1893	0				0				0				1	4	6	0.99632	0				0				4	2	6	0.809977	0				5
osa-miR156k	LOC_Os06g43690.1	WD repeat-containing protein, putative, expressed	2848	0				0				0				0				5	2	6.5	0.994583	0				0				0				5
osa-miR156k	LOC_Os03g08330.1	ZIM domain containing protein, putative, expressed	938	0				0				0				0				2	2	6	0.999988	0				1	4	6.5	0.916378	2	2	6.5	0.99848	5
osa-miR156k	LOC_Os04g55920.1	zinc-finger protein, putative, expressed	954	0				0				0				3	2	6	0.764083	0				0				0				3	2	6	0.99848	6
osa-miR156k	LOC_Os04g55920.5	zinc-finger protein, putative, expressed	785	0				0				0				0				1	4	6	1	0				0				4	2	6	0.99848	5
osa-miR156l-5p	LOC_Os01g73310.1	actin, putative, expressed	1383	0				0				0				0				0				0				1	4	6.5	0.817652	6	2	6.5	0.988325	7
osa-miR156l-5p	LOC_Os03g23950.1	adapitin protein, putative, expressed	2648	0				0				0				0				6	2	6	0.998326	0				0				0				6
osa-miR156l-5p	LOC_Os06g44970.1	auxin efflux carrier component, putative, expressed	16	0				0				0				0				3	2	5.5	0.966353	0				0				4	2	5.5	0.856189	7
osa-miR156l-5p	LOC_Os06g28590.3	bg55, putative, expressed	2988	0				0				0				0				5	2	7	0.999109	0				6	2	7	0.642114	0				11
osa-miR156l-5p	LOC_Os06g28590.2	bg55, putative, expressed	2980	0				0				0				0				8	2	7	0.999109	0				2	2	7	0.642114	0				10
osa-miR156l-5p	LOC_Os06g28590.1	bg55, putative, expressed	2985	0				0				0				0				4	1	7	0.0735137	0				2	2	7	0.642114	0				6
osa-miR156l-5p	LOC_Os06g23440.1	eukaryotic translation initiation factor 1A, putative, expressed	555	0				0				0				0				2	2	7	0.999109	0				0				4	2	7	0.981962	6
osa-miR156l-5p	LOC_Os04g57280.1	expressed protein	432	0				0				0				1	4	6	0.957433	18	2	6.5	0.998326	0				0				0				19
osa-miR156l-5p	LOC_Os07g38360.2	expressed protein	4307	0				0				0				0				19	2	7	0.999584	0				0				0				19
osa-miR156l-5p	LOC_Os01g54880.1	glucosidase 2 subunit beta precursor, putative, expressed	344	0				0				0				0				7	2	7	0.999109	0				0				0				7
osa-miR156l-5p	LOC_Os03g03720.2	glyceraldehyde-3-phosphate dehydrogenase, putative, expressed	1806	0				0				0				0				1	4	4.5	0.892425	0				5	2	4.5	0.141613	0				6
osa-miR156l-5p	LOC_Os01g50460.1	nodulin MtN3 family protein, putative, expressed	121	0				0				0				0				7	2	4.5	0.647831	0				0				0				7
osa-miR156l-5p	LOC_Os06g45310.1	OsSPL11 - SBP-box gene family member, expressed	864	0				0				0				0				19	2	3.5	0.824375	0				0				1	4	3.5	0.902551	20
osa-miR156l-5p	LOC_Os06g49010.3	OsSPL12 - SBP-box gene family member, expressed	1449	0				0				0				0				8	2	2.5	0.824375	0				0				4	2	3.5	0.630088	12
osa-miR156l-5p	LOC_Os06g49010.5	OsSPL12 - SBP-box gene family member, expressed	2028	0				0				0				0				2	2	5.5	0.824375	0				0				4	2	3.5	0.630088	6
osa-miR156l-5p	LOC_Os06g49010.1	OsSPL12 - SBP-box gene family member, expressed	1696	0				0				0				0				1	4	3.5	0.975668	0				0				5	2	3.5	0.630088	6
osa-miR156l-5p	LOC_Os07g32170.1	OsSPL13 - SBP-box gene family member, expressed	862	0				0				0				0				25	1	2	0.00952603	0				1	4	3	0.157292	8	2	3	0.360789	34	0.05
osa-miR156l-5p	LOC_Os07g32170.2	OsSPL13 - SBP-box gene family member, expressed	674	0				0				0				0				2	2	3	0.542845	0				0				4	2	3	0.360789	6
osa-miR156l-5p	LOC_Os08g39890.1	OsSPL14 - SBP-box gene family member, expressed	1002	0				0				0				0				2	2	2.5	0.728707	0				0				16	2	2.5	0.525677	18
osa-miR156l-5p	LOC_Os08g39890.1	OsSPL14 - SBP-box gene family member, expressed	1658	0				0				0				0				0				0				0				5	2	6.5	0.988325	5
osa-miR156l-5p	LOC_Os09g32944.1	OsSPL18 - SBP-box gene family member, expressed	1044	0				0				0				0				2	2	5	0.728707	0				0				3	0	2.5	0.0159163	5	0.05
osa-miR156l-5p	LOC_Os11g30370.1	OsSPL19 - SBP-box gene family member, expressed	1101	0				0				0				0				67	0	2.5	0.0179459	0				1	4	2.5	0.248154	1	4	2.5	0.825586	69	0.05
osa-miR156l-5p	LOC_Os01g69830.1	OsSPL2 - SBP-box gene family member, expressed	1163	0				0				0				0				114	0	2.5	0.0179459	0				0				3	2	2.5	0.525677	117	0.05
osa-miR156l-5p	LOC_Os02g04680.1	OsSPL3 - SBP-box gene family member, expressed	1975	0				0				0				0				2	2	7	0.542845	0				0				23	2	3	0.360789	25
osa-miR156l-5p	LOC_Os02g04680.2	OsSPL3 - SBP-box gene family member, expressed	1972	0				0				0				1	4	3	0.320591	0				0				0				19	2	3	0.360789	20
osa-miR156l-5p	LOC_Os11g06750.1	ribosomal protein L3, putative, expressed	1415	0				0				0				0				1	4	7	1	0				0				8	2	6.5	0.988325	9
osa-miR156l-5p	LOC_Os11g06750.1	ribosomal protein L3, putative, expressed	1335	0				0				0				1	4	7	0.968822	1	4	7	1	0				0				6	2	7	0.981962	8
osa-miR156l-5p	LOC_Os09g10960.1	SWP, putative, expressed	2375	0				0				0				0				3	2	7	0.999584	0				0				2	2	6.5	0.988325	5
osa-miR156l-5p	LOC_Os02g44980.1	transmembrane amino acid transporter protein, putative, expressed	2024	0				0				0				0				3	2	7	0.999584	0				0				2	2	6.5	0.988325	5
osa-miR156l-5p	LOC_Os06g19680.2	zinc finger, C3HC4 type domain containing protein, expressed	2043	0				0				0				0				16	2	7	0.999109	0				0				0				16
osa-miR156l-5p	LOC_Os04g55920.1	zinc-finger protein, putative, expressed	954	0				0				0				3	2	6.5	0.628616	0				0				0				3	2	6.5	0.988325	6
osa-miR156l-5p	LOC_Os04g55920.5	zinc-finger protein, putative, expressed	785	0				0				0				0				1	4	6.5	1	0				0				4	2	6.5	0.988325	5
osa-miR156l-5p	LOC_Os08g37920.2	ZOS8-09 - C2H2 zinc finger protein, expressed	2855	0				0				0				0				1	4	7	0.999287	0				1	4	5.5	0.523641	3	2	5.5	0.856189	5
osa-miR159a.1_b	LOC_Os09g26260.1	AAA-type ATPase family protein, putative, expressed	1698	0				0				0				0				1	4	7	1	0				0				4	2	7	0.986943	5
osa-miR159a.1_b	LOC_Os07g04040.1	expressed protein	1105	8	2	6.5	0.373472	3	2	6.5	0.310947	12	0	6.5	0.15644	0				0				0				0				0				23
osa-miR159a.1_b	LOC_Os05g43860.1	expressed protein	166	5	2	6.5	0.373472	4	1	6.5	0.0579232	9	2	6.5	0.515209	0				0				0				0				0				18
osa-miR159a.1_b	LOC_Os01g11430.1	expressed protein	1123	0				0				0				0				1	4	5.5	0.948838	0				0				7	2	3.5	0.548686	8
osa-miR159a.1_b	LOC_Os07g28720.1	expressed protein	394	4	1	7	0.0369032	2	2	7	0.296227	1	4	7	0.845016	0				0				0				0				0				7	0.05
osa-miR159a.1_b	LOC_Os08g40630.1	mTERF domain containing protein, expressed	262	18	0	7	0.133604	6	0	7	0.122439	7	2	7	0.494872	0				0				0				0				0				31
osa-miR159a.1_b	LOC_Os01g59660.1	MYB family transcription factor, putative, expressed	1271	0				0				0				0				179	0	3.5	0.0191308	0				0				33	0	3.5	0.0169684	212	0.05
osa-miR159a.1_b	LOC_Os01g59660.3	MYB family transcription factor, putative, expressed	1269	0				0				0				0				172	0	3.5	0.0191308	0				0				29	0	3.5	0.0169684	201	0.05
osa-miR159a.1_b	LOC_Os01g59660.2	MYB family transcription factor, putative, expressed	1359	0				0				0				0				37	0	5.5	0.0191308	0				0				41	0	3.5	0.0169684	78	0.05
osa-miR159a.1_b	LOC_Os01g59660.4	MYB family transcription factor, putative, expressed	1191	0				0				0				0				31	0	5.5	0.0191308	0				0				40	0	3.5	0.0169684	71	0.05
osa-miR159a.1_b	LOC_Os06g40330.1	MYB family transcription factor, putative, expressed	1429	0				0				0				0				3	2	5.5	0.751304	0				0				19	2	3.5	0.548686	22
osa-miR159a.1_b	LOC_Os08g20480.1	OsFBO20 - F-box and other domain containing protein, expressed	3210	2	2	6.5	0.373472	1	4	6.5	0.482948	9	2	6.5	0.515209	0				0				0				0				0				12
osa-miR159a.1_b	LOC_Os10g01060.1	protein kinase family protein, putative, expressed	93	9	0	7	0.133604	5	0	7	0.122439	8	0	7	0.148255	0				0				0				0				0				22
osa-miR159a.1_b	LOC_Os11g36160.1	receptor-like protein kinase 2 precursor, putative, expressed	661	0				0				0				0				40	0	2	0.013192	0				0				0				40	0.05
osa-miR159a.1_b	LOC_Os09g14120.1	retrotransposon protein, putative, unclassified, expressed	1346	5	2	7	0.356623	1	4	7	0.463224	3	2	7	0.494872	0				0				0				0				0				9
osa-miR159a.1_b	LOC_Os12g40300.1	SKP1, putative, expressed	225	3	2	7	0.356623	7	0	7	0.122439	4	1	7	0.0427034	0				0				0				0				0				14	0.05
osa-miR159a.1_b	LOC_Os06g09890.4	smr domain containing protein, expressed	2065	0				0				0				3	0	6.5	0.0569602	3	2	7	0.999909	0				23	2	6.5	0.691817	0				29
osa-miR159a.1_b	LOC_Os04g47240.1	STE_MEKK_ste11_MAP3K.17 - STE kinases include homologs to sterile 7, sterile 11 and sterile 20 from yeast, expressed	1805	4	2	6.5	0.373472	3	2	6.5	0.310947	2	2	6.5	0.515209	0				0				0				0				0				9
osa-miR159a.1_b	LOC_Os04g47240.2	STE_MEKK_ste11_MAP3K.17 - STE kinases include homologs to sterile 7, sterile 11 and sterile 20 from yeast, expressed	1582	3	2	6.5	0.373472	2	2	6.5	0.310947	3	2	6.5	0.515209	0				0				0				0				0				8
osa-miR159a.2	LOC_Os08g43580.2	acyl carrier protein, putative, expressed	305	0				0				0				0				2	2	6	0.998092	0				0				8	2	6	0.972129	10
osa-miR159a.2	LOC_Os08g43580.1	acyl carrier protein, putative, expressed	311	0				0				0				0				2	2	6	0.998092	0				0				4	2	6	0.972129	6
osa-miR159a.2	LOC_Os07g33200.1	expressed protein	1797	0				0				0				0				1	4	6.5	1	0				2	1	6.5	0.029446	2	2	6.5	0.990431	5	0.05
osa-miR159a.2	LOC_Os01g04650.1	PB1 domain containing protein, expressed	1995	0				0				0				0				5	2	6	0.998092	0				0				1	4	6	0.999771	6
osa-miR159c	LOC_Os12g36110.1	calmodulin binding protein, putative, expressed	1071	0				0				0				0				11	2	6	0.996785	0				0				0				11
osa-miR159c	LOC_Os08g44530.1	dihydroxy-acid dehydratase, putative, expressed	2031	0				0				0				1	4	5.5	0.835331	0				0				0				12	2	5.5	0.876118	13
osa-miR159c	LOC_Os01g11430.1	expressed protein	1123	0				0				0				0				1	4	6.5	0.99039	0				0				7	2	5	0.711515	8
osa-miR159c	LOC_Os08g39880.1	G-patch domain containing protein, expressed	1299	0				0				0				1	4	6	0.943118	4	2	7	0.996988	0				0				0				5
osa-miR159c	LOC_Os03g12840.1	Inositol 1, 3, 4-trisphosphate 5/6-kinase, putative, expressed	598	0				0				0				0				14	2	7	0.97408	0				0				0				14
osa-miR159c	LOC_Os08g40630.1	mTERF domain containing protein, expressed	262	18	0	5.5	0.0667068	6	0	5.5	0.0609361	7	2	5.5	0.280178	0				0				0				0				0				31
osa-miR159c	LOC_Os01g59660.1	MYB family transcription factor, putative, expressed	1271	0				0				0				0				179	0	3	0.0134898	0				0				33	0	3	0.0119612	212	0.05
osa-miR159c	LOC_Os01g59660.3	MYB family transcription factor, putative, expressed	1269	0				0				0				0				172	0	3	0.0134898	0				0				29	0	3	0.0119612	201	0.05
osa-miR159c	LOC_Os01g59660.2	MYB family transcription factor, putative, expressed	1359	0				0				0				0				57	0	3	0.0134898	0				0				41	0	3	0.0119612	98	0.05
osa-miR159c	LOC_Os01g59660.4	MYB family transcription factor, putative, expressed	1191	0				0				0				0				50	0	3	0.0134898	0				0				40	0	3	0.0119612	90	0.05
osa-miR159c	LOC_Os06g40330.1	MYB family transcription factor, putative, expressed	1429	0				0				0				0				2	2	5	0.624094	0				0				19	2	3	0.428448	21
osa-miR159c	LOC_Os02g08360.1	RNA recognition motif, putative, expressed	3660	0				0				0				1	4	6	0.943118	3	3	7	0.228744	0				5	2	6	0.572325	1	4	6	0.999578	10
osa-miR159c	LOC_Os04g35730.1	transposon protein, putative, unclassified, expressed	571	5	2	7	0.283668	6	0	7	0.0940747	4	1	7	0.0324739	0				0				0				0				0				15	0.05
osa-miR159d	LOC_Os08g44530.1	dihydroxy-acid dehydratase, putative, expressed	2031	0				0				0				1	4	6	0.898427	0				0				0				12	2	6	0.929195	13
osa-miR159d	LOC_Os01g11430.1	expressed protein	1123	0				0				0				0				1	4	4	0.622972	0				0				7	2	4	0.22976	8
osa-miR159d	LOC_Os08g40630.1	mTERF domain containing protein, expressed	262	18	0	6	0.0838064	6	0	6	0.0766181	7	2	6	0.340854	0				0				0				0				0				31
osa-miR159d	LOC_Os01g59660.3	MYB family transcription factor, putative, expressed	1269	0				0				0				0				172	0	3.5	0.0167596	0				0				29	0	3.5	0.0148632	201	0.05
osa-miR159d	LOC_Os01g59660.2	MYB family transcription factor, putative, expressed	1359	0				0				0				0				131	0	3.5	0.0167596	0				0				41	0	3.5	0.0148632	172	0.05
osa-miR159d	LOC_Os01g59660.1	MYB family transcription factor, putative, expressed	1271	0				0				0				0				125	0	3.5	0.0167596	0				0				33	0	3.5	0.0148632	158	0.05
osa-miR159d	LOC_Os01g59660.4	MYB family transcription factor, putative, expressed	1191	0				0				0				0				50	0	4	0.0167596	0				0				40	0	3.5	0.0148632	90	0.05
osa-miR159d	LOC_Os06g40330.1	MYB family transcription factor, putative, expressed	1429	0				0				0				0				2	2	4	0.704056	0				0				19	2	3.5	0.501496	21
osa-miR159d	LOC_Os11g36160.1	receptor-like protein kinase 2 precursor, putative, expressed	661	0				0				0				0				8	0	7	0.0625466	0				0				0				8
osa-miR159d	LOC_Os02g08360.1	RNA recognition motif, putative, expressed	3660	0				0				0				1	4	6.5	0.943726	0				0				5	2	6.5	0.573683	1	4	6.5	0.99959	7
osa-miR159d	LOC_Os05g07670.1	solute carrier family 35 member E3, putative, expressed	862	0				0				0				0				7	2	6.5	0.993554	0				0				0				7
osa-miR159e	LOC_Os09g26260.1	AAA-type ATPase family protein, putative, expressed	1698	0				0				0				0				1	4	7	0.999998	0				0				4	2	6.5	0.969215	5
osa-miR159e	LOC_Os07g10150.1	coatomer subunit gamma-2, putative, expressed	2120	3	2	6.5	0.298006	2	2	6.5	0.245609	3	2	6.5	0.421849	0				0				0				0				0				8
osa-miR159e	LOC_Os08g44530.1	dihydroxy-acid dehydratase, putative, expressed	2031	0				0				0				1	4	6	0.928732	0				0				0				12	2	6	0.953021	13
osa-miR159e	LOC_Os09g36650.1	expressed protein	710	0				0				0				0				32	1	1	0.0112483	0				0				1	4	4	0.759771	33	0.05
osa-miR159e	LOC_Os12g02550.1	expressed protein	1198	15	0	7	0.0946598	2	0	7	0.0865852	11	0	7	0.105303	0				0				0				0				0				28
osa-miR159e	LOC_Os11g02630.1	expressed protein	1835	4	2	6.5	0.298006	0				2	2	6.5	0.421849	0				2	2	6.5	0.99773	0				0				0				8
osa-miR159e	LOC_Os01g11430.1	expressed protein	1123	0				0				0				0				1	4	5	0.987877	0				0				7	2	5	0.693015	8
osa-miR159e	LOC_Os08g39880.1	G-patch domain containing protein, expressed	1299	0				0				0				1	4	5.5	0.855237	42	2	6	0.980033	0				0				0				43
osa-miR159e	LOC_Os07g05190.1	leucine-rich repeat family protein, putative, expressed	3690	0				0				0				0				0				0				0				5	2	6.5	0.969215	5
osa-miR159e	LOC_Os08g40630.1	mTERF domain containing protein, expressed	262	18	0	6.5	0.108687	6	0	6.5	0.099483	7	2	6.5	0.421849	0				0				0				0				0				31
osa-miR159e	LOC_Os01g59660.4	MYB family transcription factor, putative, expressed	1191	0				0				0				0				177	0	4	0.0146801	0				0				40	0	4	0.0130174	217	0.05
osa-miR159e	LOC_Os01g59660.3	MYB family transcription factor, putative, expressed	1269	0				0				0				0				172	0	4	0.0146801	0				0				29	0	4	0.0130174	201	0.05
osa-miR159e	LOC_Os01g59660.1	MYB family transcription factor, putative, expressed	1271	0				0				0				0				103	0	4	0.0146801	0				0				33	0	4	0.0130174	136	0.05
osa-miR159e	LOC_Os01g59660.2	MYB family transcription factor, putative, expressed	1359	0				0				0				0				57	0	4	0.0146801	0				0				41	0	4	0.0130174	98	0.05
osa-miR159e	LOC_Os06g40330.1	MYB family transcription factor, putative, expressed	1429	0				0				0				0				5	2	7	0.655405	0				0				19	2	4	0.456173	24
osa-miR159e	LOC_Os02g57410.10	OTU-like cysteine protease family protein, putative, expressed	822	0				0				0				0				6	2	7	0.99773	0				0				0				6
osa-miR159f	LOC_Os01g59660.4	MYB family transcription factor, putative, expressed	1191	0				0				0				0				177	0	2.5	0.0179459	0				0				40	0	2.5	0.0159163	217	0.05
osa-miR159f	LOC_Os01g59660.3	MYB family transcription factor, putative, expressed	1269	0				0				0				0				172	0	2.5	0.0179459	0				0				29	0	2.5	0.0159163	201	0.05
osa-miR159f	LOC_Os05g24550.1	Papain family cysteine protease domain containing protein, expressed	1760	0				0				0				2	2	7	0.546748	172	2	6.5	0.998008	0				0				0				174
osa-miR159f	LOC_Os01g59660.2	MYB family transcription factor, putative, expressed	1359	0				0				0				0				131	0	2.5	0.0179459	0				0				41	0	2.5	0.0159163	172	0.05
osa-miR159f	LOC_Os01g59660.1	MYB family transcription factor, putative, expressed	1271	0				0				0				0				125	0	2.5	0.0179459	0				0				33	0	2.5	0.0159163	158	0.05
osa-miR159f	LOC_Os12g02550.1	expressed protein	1198	15	0	7	0.110882	2	0	7	0.101503	11	0	7	0.123222	0				1	4	7	1	0				0				0				29
osa-miR159f	LOC_Os06g40330.1	MYB family transcription factor, putative, expressed	1429	0				0				0				0				3	2	4.5	0.323868	0				0				19	2	3	0.200493	22
osa-miR159f	LOC_Os08g44530.1	dihydroxy-acid dehydratase, putative, expressed	2031	0				0				0				1	4	7	0.953615	3	2	7	0.998008	0				0				12	2	7	0.971427	16
osa-miR159f	LOC_Os08g12520.1	expressed protein	781	0				0				0				2	2	6	0.421796	6	2	7	0.98679	0				0				0				8
osa-miR159f	LOC_Os01g11430.1	expressed protein	1123	0				0				0				0				1	4	5.5	0.996204	0				0				7	2	5.5	0.775018	8
osa-miR159f	LOC_Os12g27070.1	heat shock protein DnaJ, putative, expressed	1064	0				0				0				0				8	1	6.5	0.0603201	0				0				0				8
osa-miR159f	LOC_Os05g33570.2	pyruvate, phosphate dikinase, chloroplast precursor, putative, expressed	2967	0				0				0				0				0				0				7	2	7	0.59741	0				7
osa-miR159f	LOC_Os11g02630.1	expressed protein	1835	4	2	7	0.303308	0				2	2	7	0.428597	0				0				0				0				0				6
osa-miR159f	LOC_Os03g12840.1	Inositol 1, 3, 4-trisphosphate 5/6-kinase, putative, expressed	598	0				0				0				0				6	2	6.5	0.9264	0				0				0				6
osa-miR159f	LOC_Os05g24550.5	Papain family cysteine protease domain containing protein, expressed	1544	0				0				0				5	2	7	0.546748	0				0				0				0				5
osa-miR159f	LOC_Os11g36160.1	receptor-like protein kinase 2 precursor, putative, expressed	661	0				0				0				0				5	0	7	0.0361517	0				0				0				5	0.05
osa-miR159f	LOC_Os03g24020.1	ribosomal protein L6, putative, expressed	141	0				0				0				0				4	2	7	0.9865	0				0				1	4	6	0.996858	5
osa-miR160a-3p_b-3p	LOC_Os08g02400.1	40S ribosomal protein S13, putative, expressed	601	0				0				0				3	2	6.5	0.48523	0				0				1	4	6.5	0.680468	2	3	6.5	0.0761039	6
osa-miR160a-3p_b-3p	LOC_Os03g55600.1	CAMK_CAMK_like.22 - CAMK includes calcium/calmodulin depedent protein kinases, expressed	1422	0				0				0				0				0				0				3	2	7	0.576387	2	2	7	0.96514	5
osa-miR160a-3p_b-3p	LOC_Os04g23040.1	expressed protein	564	0				0				0				0				5	2	7	0.997179	0				0				0				5
osa-miR160a-3p_b-3p	LOC_Os03g47740.3	homeodomain protein, putative, expressed	1568	0				0				0				1	4	6.5	0.923989	7	2	6.5	0.994583	0				0				0				8
osa-miR160a-3p_b-3p	LOC_Os03g12810.1	maf, putative, expressed	879	0				0				0				0				3	2	7	0.997239	0				1	4	7	0.722937	3	2	7	0.96514	7
osa-miR160a-3p_b-3p	LOC_Os11g37890.3	NAD dependent epimerase/dehydratase family protein, putative, expressed	1257	0				0				0				0				5	2	7	0.997179	0				0				0				5
osa-miR160c-3p	LOC_Os06g05880.1	profilin domain containing protein, expressed	680	0				0				0				4	2	7	0.290422	0				0				9	2	7	0.325966	13	2	7	0.785931	26
osa-miR160c-3p	LOC_Os03g37970.1	ribosomal protein L13, putative, expressed	644	0				0				0				7	2	7	0.290422	20	2	7	0.932531	0				0				9	2	7	0.785931	36
osa-miR160d-3p	LOC_Os02g56565.1	endoribonuclease, putative, expressed	1324	0				0				0				0				8	2	5.5	0.991632	0				0				0				8
osa-miR160d-3p	LOC_Os10g29090.1	retrotransposon protein, putative, unclassified, expressed	535	0				3	2	6.5	0.502705	6	2	6.5	0.74284	0				0				0				0				0				9
osa-miR160d-3p	LOC_Os03g15400.1	retrotransposon protein, putative, unclassified, expressed	471	2	1	6.5	0.0720446	0				4	0	6.5	0.273195	0				0				0				0				0				6
osa-miR160d-3p	LOC_Os11g41370.1	retrotransposon protein, putative, unclassified, expressed	540	1	4	5.5	0.225638	1	4	5.5	0.258811	4	2	5.5	0.280178	0				0				0				0				0				6
osa-miR160d-3p	LOC_Os04g01900.1	transposon protein, putative, unclassified, expressed	618	4	0	6.5	0.248124	0				3	1	6.5	0.0831246	0				1	4	6.5	1	0				0				0				8
osa-miR160e-3p	LOC_Os01g27230.1	12-oxophytodienoate reductase, putative, expressed	2625	0				0				0				0				8	2	0	0.98559	0				0				0				8
osa-miR160e-3p	LOC_Os01g03310.1	BBTI1 - Bowman-Birk type bran trypsin inhibitor precursor, expressed	417	1	4	6.5	0.301779	1	4	6.5	0.343429	4	2	6.5	0.369863	0				0				0				0				0				6
osa-miR160e-3p	LOC_Os12g39930.1	expressed protein	172	2	2	6	0.264404	8	2	6	0.216983	4	2	6	0.378436	0				0				0				0				0				14
osa-miR160e-3p	LOC_Os03g14630.1	LTPL106 - Protease inhibitor/seed storage/LTP family protein precursor, expressed	478	0				0				0				2	3	6.5	0.00750997	67	2	6.5	0.994091	0				0				0				69	0.05
osa-miR160e-3p	LOC_Os02g55440.1	transmembrane 9 superfamily member, putative, expressed	2379	0				0				0				2	2	7	0.658198	2	3	5	0.31572	0				0				2	2	7	0.99196	6
osa-miR160e-3p	LOC_Os07g44790.1	transport protein particle component, Bet3, domain containing protein, expressed	848	0				0				0				2	2	6.5	0.479501	8	2	6.5	0.994091	0				0				0				10
osa-miR160e-5p	LOC_Os06g47150.3	auxin response factor 18, putative, expressed	1822	0				0				0				0				1154	0	1	0.0309012	0				0				100	0	1	0.0274271	1254	0.05
osa-miR160e-5p	LOC_Os06g47150.4	auxin response factor 18, putative, expressed	1855	0				0				0				0				1067	0	1	0.0309012	0				0				121	0	1	0.0274271	1188	0.05
osa-miR160e-5p	LOC_Os10g33940.1	auxin response factor 18, putative, expressed	1646	0				0				0				0				1075	0	1	0.0309012	0				0				108	2	1	0.725509	1183	0.05
osa-miR160e-5p	LOC_Os06g47150.2	auxin response factor 18, putative, expressed	1855	0				0				0				0				1081	0	1	0.0309012	0				0				83	0	1	0.0274271	1164	0.05
osa-miR160e-5p	LOC_Os06g47150.1	auxin response factor 18, putative, expressed	2053	0				0				0				0				469	0	3.5	0.0309012	0				0				86	0	1	0.0274271	555	0.05
osa-miR160e-5p	LOC_Os02g41800.2	auxin response factor, putative, expressed	1495	0				0				0				0				1110	0	1	0.0309012	0				0				81	2	1	0.725509	1191	0.05
osa-miR160e-5p	LOC_Os04g43910.1	auxin response factor, putative, expressed	1355	0				0				0				0				131	0	3.5	0.0309012	0				0				20	0	1	0.0274271	151	0.05
osa-miR160e-5p	LOC_Os02g41800.1	auxin response factor, putative, expressed	1495	0				0				0				0				6	2	7	0.895778	0				0				89	2	1	0.725509	95
osa-miR160e-5p	LOC_Os01g60830.1	expressed protein	689	0				0				0				0				0				0				6	2	7	0.681855	0				6
osa-miR160e-5p	LOC_Os04g47870.1	PINHEAD, putative, expressed	3163	0				0				0				0				8	2	6	0.999601	0				0				5	2	7	0.988612	13
osa-miR160e-5p	LOC_Os12g19470.2	ribulose bisphosphate carboxylase small chain, chloroplast precursor, putative, expressed	716	0				0				0				0				4	3	7	0.295456	0				2	2	7	0.681855	0				6
osa-miR160f-3p	LOC_Os03g06940.2	beta-galactosidase, putative, expressed	1833	7	2	7	0.307696	2	3	7	0.0154332	6	2	7	0.434161	0				1	4	7	0.999999	0				0				0				16	0.05
osa-miR160f-3p	LOC_Os03g06940.1	beta-galactosidase, putative, expressed	1840	5	2	7	0.307696	2	2	7	0.253916	1	4	7	0.788723	0				0				0				0				1	4	7	0.99979	9
osa-miR160f-3p	LOC_Os01g68320.4	DEAD-box ATP-dependent RNA helicase 30, putative, expressed	2687	0				0				0				0				7	2	7	0.998213	0				0				0				7
osa-miR160f-3p	LOC_Os08g38620.2	expressed protein	1432	0				0				0				0				4	2	6.5	0.999526	0				0				1	4	6.5	0.999964	5
osa-miR160f-3p	LOC_Os02g53690.1	growth regulating factor protein, putative, expressed	1531	3	2	6.5	0.359057	2	2	6.5	0.298349	4	2	6.5	0.497828	0				0				0				0				0				9
osa-miR160f-3p	LOC_Os05g28940.1	GTP-binding protein, putative, expressed	896	7	2	6.5	0.359057	1	4	6.5	0.466087	10	2	6.5	0.497828	0				15	2	7	0.999584	0				0				0				33
osa-miR160f-3p	LOC_Os08g31460.1	GTPase of unknown function domain containing protein, putative, expressed	2023	0				0				0				3	2	6.5	0.622399	0				0				138	2	6.5	0.673654	8	2	6.5	0.987421	149
osa-miR160f-3p	LOC_Os06g29110.1	MLO domain containing protein, putative, expressed	716	7	2	7	0.307696	3	2	7	0.253916	12	0	7	0.125235	0				0				0				0				0				22
osa-miR160f-3p	LOC_Os03g03700.1	MLO domain containing protein, putative, expressed	916	6	2	7	0.307696	4	2	7	0.253916	2	2	7	0.434161	0				2	2	5	0.998362	0				0				0				14
osa-miR160f-3p	LOC_Os12g10070.1	retrotransposon protein, putative, Ty3-gypsy subclass, expressed	140	4	2	7	0.307696	2	2	7	0.253916	5	2	7	0.434161	0				1	4	7	0.999999	0				0				0				12
osa-miR160f-3p	LOC_Os12g06370.1	retrotransposon protein, putative, unclassified, expressed	392	2	2	6.5	0.359057	4	2	6.5	0.298349	4	2	6.5	0.497828	0				1	4	6.5	1	0				0				0				11
osa-miR160f-3p	LOC_Os04g48390.1	uncharacterized membrane protein, putative, expressed	2518	0				0				0				0				3	2	6.5	0.999526	0				11	2	6.5	0.673654	1	4	6.5	0.999964	15
osa-miR160f-5p	LOC_Os03g59740.2	ADP-ribosylation factor, putative, expressed	431	0				0				0				0				2	2	7	0.991812	0				0				8	2	7	0.935898	10
osa-miR160f-5p	LOC_Os03g59740.3	ADP-ribosylation factor, putative, expressed	569	0				0				0				0				2	2	7	0.991812	0				0				6	2	7	0.935898	8
osa-miR160f-5p	LOC_Os03g59740.1	ADP-ribosylation factor, putative, expressed	431	0				0				0				0				3	2	7	0.991812	0				0				4	2	7	0.935898	7
osa-miR160f-5p	LOC_Os06g47150.3	auxin response factor 18, putative, expressed	1822	0				0				0				0				1154	0	2	0.02621	0				0				100	0	2	0.023257	1254	0.05
osa-miR160f-5p	LOC_Os06g47150.4	auxin response factor 18, putative, expressed	1855	0				0				0				0				1067	0	2	0.02621	0				0				121	0	2	0.023257	1188	0.05
osa-miR160f-5p	LOC_Os10g33940.1	auxin response factor 18, putative, expressed	1646	0				0				0				0				1075	0	2	0.02621	0				0				108	2	2	0.665105	1183	0.05
osa-miR160f-5p	LOC_Os06g47150.2	auxin response factor 18, putative, expressed	1855	0				0				0				0				1081	0	2	0.02621	0				0				83	0	2	0.023257	1164	0.05
osa-miR160f-5p	LOC_Os06g47150.1	auxin response factor 18, putative, expressed	2053	0				0				0				0				445	0	3	0.0267977	0				0				86	0	2	0.023257	531	0.05
osa-miR160f-5p	LOC_Os02g41800.2	auxin response factor, putative, expressed	1495	0				0				0				0				1110	0	2	0.02621	0				0				81	2	2	0.665105	1191	0.05
osa-miR160f-5p	LOC_Os02g41800.1	auxin response factor, putative, expressed	1495	0				0				0				0				2	2	6.5	0.852415	0				0				89	2	2	0.665105	91
osa-miR160f-5p	LOC_Os04g43910.1	auxin response factor, putative, expressed	1355	0				0				0				0				33	0	2	0.02621	0				0				20	0	2	0.023257	53	0.05
osa-miR162a	LOC_Os11g32650.1	chalcone synthase, putative, expressed	1690	0				0				0				0				2	3	6	0.219688	0				3	2	6	0.555683	0				5
osa-miR162a	LOC_Os03g02970.1	Dicer, putative, expressed	2988	0				0				0				0				156	0	2	0.00331445	0				0				18	0	2	0.00293714	174	0.05
osa-miR162a	LOC_Os02g27110.1	expressed protein	169	4	2	7	0.138529	1	4	7	0.18971	1	4	7	0.467611	0				0				0				0				0				6
osa-miR162a	LOC_Os07g05480.1	photosystem I reaction center subunit, chloroplast precursor, putative, expressed	665	0				0				0				0				2	3	7	0.222718	0				2	3	6	0.0184448	2	2	6	0.957994	6	0.05
osa-miR162a	LOC_Os06g19620.2	SFT2, putative, expressed	1072	0				0				0				0				1	4	7	0.999552	0				0				5	2	6.5	0.873	6
osa-miR162a	LOC_Os06g44080.1	ubiquitin family protein, putative, expressed	705	0				0				0				1	4	7	0.718315	0				0				5	2	7	0.312976	2	2	7	0.769354	8
osa-miR162b	LOC_Os11g44810.1	auxin-repressed protein, putative, expressed	489	0				0				0				0				0				1	4	7	0.070098	0				4	2	7	0.929195	5
osa-miR162b	LOC_Os11g32650.1	chalcone synthase, putative, expressed	1690	0				0				0				0				2	3	7	0.187146	0				3	2	7	0.492168	0				5
osa-miR162b	LOC_Os03g02970.1	Dicer, putative, expressed	2988	0				0				0				0				369	0	2.5	0.00301359	0				0				18	0	3	0.00240376	387	0.05
osa-miR162b	LOC_Os02g27110.1	expressed protein	169	4	2	7	0.235982	1	4	7	0.315949	1	4	7	0.679506	0				0				0				0				0				6
osa-miR162b	LOC_Os07g05480.1	photosystem I reaction center subunit, chloroplast precursor, putative, expressed	665	0				0				0				0				4	3	7	0.19109	0				2	3	7	0.0154304	2	2	7	0.929195	8	0.05
osa-miR162b	LOC_Os03g18150.1	protein phosphatase 2C, putative, expressed	1205	0				0				0				0				13	2	6	0.990257	0				0				1	4	7	0.997969	14
osa-miR164a	LOC_Os07g12510.1	AP2 domain containing protein, expressed	1042	0				0				0				0				29	2	6.5	0.999801	0				0				4	2	5.5	0.99235	33
osa-miR164a	LOC_Os03g17070.1	ATP synthase B chain, chloroplast precursor, putative, expressed	902	0				0				0				0				3	2	6.5	0.999975	0				1	4	6.5	0.90077	1	4	6.5	0.999999	5
osa-miR164a	LOC_Os01g48300.2	ATP synthase protein I related, putative, expressed	912	0				0				0				0				7	2	7	0.999584	0				0				0				7
osa-miR164a	LOC_Os04g49610.2	expressed protein	41	0				1	4	7	0.468935	0				0				44	2	7	0.999584	0				0				0				45
osa-miR164a	LOC_Os11g07580.1	expressed protein	502	0				0				0				0				1	4	7	1	0				0				8	2	7	0.987882	9
osa-miR164a	LOC_Os01g01670.1	expressed protein	876	0				0				0				1	4	6.5	0.994583	2	2	6	0.999974	0				0				3	2	6.5	0.997622	6
osa-miR164a	LOC_Os09g27420.2	formate--tetrahydrofolate ligase, putative, expressed	2426	0				0				0				1	4	5.5	0.985137	1	4	6.5	1	0				0				3	2	5.5	0.99235	5
osa-miR164a	LOC_Os02g36880.2	No apical meristem protein, putative, expressed	948	0				0				0				0				177	0	3.5	0.0191308	0				0				0				177	0.05
osa-miR164a	LOC_Os06g23650.1	no apical meristem protein, putative, expressed	805	0				0				0				0				0				0				0				94	0	2	0.00878558	94	0.05
osa-miR164a	LOC_Os12g41680.1	No apical meristem protein, putative, expressed	922	0				0				0				0				68	0	2	0.00991044	0				0				2	2	2	0.3365	70	0.05
osa-miR164a	LOC_Os06g46270.1	no apical meristem protein, putative, expressed	965	0				0				0				0				50	0	1.5	0.0108065	0				0				0				50	0.05
osa-miR164a	LOC_Os08g10080.1	no apical meristem protein, putative, expressed	783	0				0				0				0				24	0	3.5	0.00721737	0				0				0				24	0.05
osa-miR164a	LOC_Os04g41540.1	OsCML22 - Calmodulin-related calcium sensor protein, expressed	1071	0				0				0				0				3	2	7	0.99773	0				13	2	5	0.589651	0				16
osa-miR164a	LOC_Os12g05260.1	phytosulfokines precursor, putative, expressed	213	0				0				0				0				2	2	4	0.745838	0				0				7	2	3	0.543041	9
osa-miR164a	LOC_Os12g18650.7	Regulator of chromosome condensation domain containing protein, expressed	490	0				0				0				0				21	2	6.5	0.999801	0				0				0				21
osa-miR164a	LOC_Os02g44642.1	STE_MEKK_ste11_MAP3K.10 - STE kinases include homologs to sterile 7, sterile 11 and sterile 20 from yeast, expressed	2672	0				0				0				0				11	2	5	0.728707	0				0				0				11
osa-miR164a	LOC_Os11g05290.1	stress responsive A/B Barrel domain containing protein, expressed	624	0				0				0				0				1	4	6	1	0				0				7	2	6.5	0.997622	8
osa-miR164a	LOC_Os10g02630.1	transposon protein, putative, CACTA, En/Spm sub-class, expressed	1704	0				0				0				0				4	2	7	0.999969	0				2	2	6	0.78073	17	2	6	0.997341	23
osa-miR164c	LOC_Os07g12510.1	AP2 domain containing protein, expressed	1042	0				0				0				0				2	2	6	0.999911	0				0				4	2	6	0.99517	6
osa-miR164c	LOC_Os03g17070.1	ATP synthase B chain, chloroplast precursor, putative, expressed	902	0				0				0				0				3	2	4.5	0.999482	0				1	4	5.5	0.808774	1	4	5.5	0.99996	5
osa-miR164c	LOC_Os12g37410.1	CPuORF5 - conserved peptide uORF-containing transcript, expressed	338	0				0				0				0				0				0				0				7	2	6	0.99517	7
osa-miR164c	LOC_Os03g60480.1	heavy metal-associated domain containing protein, expressed	961	0				0				0				0				1	4	6.5	1	0				0				12	2	7	0.984461	13
osa-miR164c	LOC_Os03g16980.2	NAD dependent epimerase/dehydratase family domain containing protein, expressed	1018	0				0				0				0				8	2	6.5	0.99993	0				0				0				8
osa-miR164c	LOC_Os03g16980.5	NAD dependent epimerase/dehydratase family domain containing protein, expressed	738	0				0				0				0				8	2	6.5	0.99993	0				0				0				8
osa-miR164c	LOC_Os06g46270.1	no apical meristem protein, putative, expressed	965	0				0				0				0				445	0	3.5	0.00961157	0				0				0				445	0.05
osa-miR164c	LOC_Os02g36880.2	No apical meristem protein, putative, expressed	948	0				0				0				0				114	0	4	0.0146801	0				0				0				114	0.05
osa-miR164c	LOC_Os06g23650.1	no apical meristem protein, putative, expressed	805	0				0				0				0				0				0				0				94	0	2.5	0.00799009	94	0.05
osa-miR164c	LOC_Os12g41680.1	No apical meristem protein, putative, expressed	922	0				0				0				0				68	0	2.5	0.00901356	0				0				2	2	2.5	0.311289	70	0.05
osa-miR164c	LOC_Os08g10080.1	no apical meristem protein, putative, expressed	783	0				0				0				0				47	0	4	0.0146801	0				0				0				47	0.05
osa-miR164c	LOC_Os04g41540.1	OsCML22 - Calmodulin-related calcium sensor protein, expressed	1071	0				0				0				0				3	2	6.5	0.999482	0				13	2	5.5	0.669475	0				16
osa-miR164c	LOC_Os03g50040.1	phytanoyl-CoA dioxygenase, putative, expressed	1101	0				0				0				0				26	0	7	0.0961644	0				4	2	7	0.655519	14	0	7	0.0856858	44
osa-miR164c	LOC_Os05g39650.1	phytanoyl-CoA dioxygenase, putative, expressed	1534	0				0				0				0				7	0	6.5	0.0964371	0				0				16	0	7	0.0856858	23
osa-miR164c	LOC_Os03g50040.2	phytanoyl-CoA dioxygenase, putative, expressed	1094	0				0				0				0				2	2	7	0.999313	0				7	2	7	0.655519	7	2	7	0.984461	16
osa-miR164c	LOC_Os12g05260.1	phytosulfokines precursor, putative, expressed	213	0				0				0				0				2	2	4.5	0.647831	0				0				7	2	3.5	0.449371	9
osa-miR164c	LOC_Os12g18650.7	Regulator of chromosome condensation domain containing protein, expressed	490	0				0				0				0				8	2	6	0.999911	0				0				0				8
osa-miR164c	LOC_Os11g05290.1	stress responsive A/B Barrel domain containing protein, expressed	624	0				0				0				0				1	4	5.5	1	0				0				7	2	6.5	0.995787	8
osa-miR164c	LOC_Os03g21040.2	stress responsive protein, putative, expressed	1634	0				0				0				1	4	7	0.972591	0				0				0				11	2	7	0.984461	12
osa-miR164c	LOC_Os10g02630.1	transposon protein, putative, CACTA, En/Spm sub-class, expressed	1704	0				0				0				0				2	2	6	0.999911	0				2	2	6	0.744556	17	2	6	0.99517	21
osa-miR164d	LOC_Os10g27174.1	40S ribosomal protein S28, putative, expressed	378	0				0				0				0				3	2	7	0.999957	0				0				19	2	7	0.996795	22
osa-miR164d	LOC_Os07g12510.1	AP2 domain containing protein, expressed	1042	0				0				0				0				4	2	6.5	0.999999	0				0				4	2	6.5	0.999713	8
osa-miR164d	LOC_Os08g29780.1	expressed protein	1342	0				0				0				0				6	2	7	0.999957	0				0				0				6
osa-miR164d	LOC_Os03g16980.3	NAD dependent epimerase/dehydratase family domain containing protein, expressed	912	0				0				0				0				12	2	3	0.999999	0				0				0				12
osa-miR164d	LOC_Os08g10080.1	no apical meristem protein, putative, expressed	783	0				0				0				0				156	0	2.5	0.00301359	0				0				0				156	0.05
osa-miR164d	LOC_Os06g23650.1	no apical meristem protein, putative, expressed	805	0				0				0				0				0				0				0				94	0	1	0.0103746	94	0.05
osa-miR164d	LOC_Os12g41680.1	No apical meristem protein, putative, expressed	922	0				0				0				0				68	0	1	0.0117018	0				0				2	2	1	0.384188	70	0.05
osa-miR164d	LOC_Os02g36880.2	No apical meristem protein, putative, expressed	948	0				0				0				0				29	0	2	0.0164628	0				0				0				29	0.05
osa-miR164d	LOC_Os06g46270.1	no apical meristem protein, putative, expressed	965	0				0				0				0				17	0	3.5	0.012	0				0				0				17	0.05
osa-miR164d	LOC_Os04g41540.1	OsCML22 - Calmodulin-related calcium sensor protein, expressed	1071	0				0				0				0				2	2	4.5	0.935402	0				13	2	4.5	0.330241	0				15
osa-miR164d	LOC_Os12g05260.1	phytosulfokines precursor, putative, expressed	213	0				0				0				0				3	2	4	0.532797	0				0				7	2	4	0.352793	10
osa-miR164d	LOC_Os08g42730.1	radical SAM enzyme, putative, expressed	1064	0				0				0				0				7	2	6	0.999999	0				0				0				7
osa-miR164d	LOC_Os10g02630.1	transposon protein, putative, CACTA, En/Spm sub-class, expressed	1704	0				0				0				0				2	2	7	0.999957	0				2	2	7	0.770013	17	2	7	0.996795	21
osa-miR164d	LOC_Os07g31850.1	zinc finger, C3HC4 type domain containing protein, expressed	1620	0				0				0				0				5	2	7	0.999957	0				0				2	2	7	0.996795	7
osa-miR164d	LOC_Os08g29590.1	zinc finger, C3HC4 type family protein, expressed	920	0				0				0				0				16	2	6.5	0.999999	0				0				0				16
osa-miR164e	LOC_Os10g27174.1	40S ribosomal protein S28, putative, expressed	378	0				0				0				0				2	2	7	0.999951	0				0				19	2	7	0.996547	21
osa-miR164e	LOC_Os03g21620.1	AGC_AGC_other_RS6K_like.1 - ACG kinases include homologs to PKA, PKG and PKC, expressed	323	0				0				0				0				6	2	7	0.999951	0				0				0				6
osa-miR164e	LOC_Os07g12510.1	AP2 domain containing protein, expressed	1042	0				0				0				0				4	2	6	0.999998	0				0				4	2	6	0.999424	8
osa-miR164e	LOC_Os03g47940.1	GDSL-like lipase/acylhydrolase, putative, expressed	1352	0				0				0				0				0				0				0				50	2	7	0.996547	50
osa-miR164e	LOC_Os03g47940.1	GDSL-like lipase/acylhydrolase, putative, expressed	1230	0				0				0				0				1	4	7	1	0				0				25	2	7	0.996547	26
osa-miR164e	LOC_Os11g05860.1	harpin-induced protein 1 domain containing protein, expressed	720	0				0				0				2	2	7	0.716818	3	2	6.5	0.999953	0				0				3	2	7	0.996547	8
osa-miR164e	LOC_Os02g32814.1	heavy metal-associated domain containing protein, expressed	901	0				0				0				0				11	2	6	0.999998	0				0				2	2	6.5	0.999438	13
osa-miR164e	LOC_Os12g41680.1	No apical meristem protein, putative, expressed	922	0				0				0				0				123	0	3	0.0241505	0				0				2	2	3	0.634658	125	0.05
osa-miR164e	LOC_Os06g23650.1	no apical meristem protein, putative, expressed	805	0				0				0				0				0				0				0				94	0	3	0.021427	94	0.05
osa-miR164e	LOC_Os02g36880.2	No apical meristem protein, putative, expressed	948	0				0				0				0				68	0	3	0.0241505	0				0				0				68	0.05
osa-miR164e	LOC_Os06g46270.1	no apical meristem protein, putative, expressed	965	0				0				0				0				68	0	3	0.0241505	0				0				0				68	0.05
osa-miR164e	LOC_Os08g10080.1	no apical meristem protein, putative, expressed	783	0				0				0				0				31	0	3.5	0.0214962	0				0				0				31	0.05
osa-miR164e	LOC_Os02g58340.1	oligopeptidase, putative, expressed	1246	0				0				0				0				5	2	5	0.999998	0				0				0				5
osa-miR164e	LOC_Os04g41540.1	OsCML22 - Calmodulin-related calcium sensor protein, expressed	1071	0				0				0				0				8	2	6	0.999998	0				13	2	6	0.851734	0				21
osa-miR164e	LOC_Os12g05260.1	phytosulfokines precursor, putative, expressed	213	0				0				0				0				3	2	7	0.912417	0				0				7	2	4	0.751493	10
osa-miR164e	LOC_Os12g08810.1	VTC2, putative, expressed	1954	0				0				0				3	2	6.5	0.810927	1	4	6.5	1	0				39	2	6.5	0.852674	10	2	6.5	0.999438	53
osa-miR164e	LOC_Os12g41800.1	VTC2, putative, expressed	385	0				0				0				0				12	2	6	0.999998	0				0				0				12
osa-miR164e	LOC_Os01g49290.1	WD repeat-containing protein, putative, expressed	866	0				0				0				0				3	2	6.5	0.999998	0				0				2	3	6.5	0.18008	5
osa-miR164e	LOC_Os02g08440.2	WRKY71, expressed	1359	0				0				0				0				6	2	7	0.999951	0				0				0				6
osa-miR164e	LOC_Os03g62250.1	zinc finger, C3HC4 type domain containing protein, expressed	2084	0				0				0				0				5	2	7	0.999951	0				0				0				5
osa-miR166a-3p_b3p_c-3p_d-3p_f_j-3p	LOC_Os02g40890.1	GLTP domain containing protein, putative, expressed	331	0				0				0				0				9	2	7	0.979594	0				0				3	2	7	0.891951	12
osa-miR166a-3p_b3p_c-3p_d-3p_f_j-3p	LOC_Os10g33800.2	lactate/malate dehydrogenase, putative, expressed	745	0				0				0				0				13	2	7	0.979594	0				0				0				13
osa-miR166a-3p_b3p_c-3p_d-3p_f_j-3p	LOC_Os10g33800.1	lactate/malate dehydrogenase, putative, expressed	745	0				0				0				0				9	2	7	0.979594	0				0				0				9
osa-miR166a-3p_b3p_c-3p_d-3p_f_j-3p	LOC_Os02g34560.2	plant neutral invertase domain containing protein, expressed	2442	0				0				0				0				10	2	6	0.968478	0				0				0				10
osa-miR166a-3p_b3p_c-3p_d-3p_f_j-3p	LOC_Os03g01890.1	START domain containing protein, expressed	1100	0				0				0				0				510	0	3	0.0373146	0				0				13	2	3	0.791188	523	0.05
osa-miR166a-3p_b3p_c-3p_d-3p_f_j-3p	LOC_Os12g41860.1	START domain containing protein, expressed	888	0				0				0				0				123	0	3	0.0373146	0				0				28	2	3	0.791188	151	0.05
osa-miR166a-3p_b3p_c-3p_d-3p_f_j-3p	LOC_Os10g33960.2	START domain containing protein, expressed	707	0				1	4	3	0.201184	0				0				123	0	3	0.0373146	0				0				2	2	3	0.791188	126	0.05
osa-miR166a-3p_b3p_c-3p_d-3p_f_j-3p	LOC_Os10g33960.1	START domain containing protein, expressed	935	0				0				0				0				119	0	3	0.0373146	0				0				7	2	3	0.791188	126	0.05
osa-miR166a-3p_b3p_c-3p_d-3p_f_j-3p	LOC_Os03g01890.2	START domain containing protein, expressed	1100	0				0				0				0				91	0	3	0.0373146	0				0				27	0	3	0.0331319	118	0.05
osa-miR166a-3p_b3p_c-3p_d-3p_f_j-3p	LOC_Os03g43930.1	START domain containing protein, expressed	966	0				0				0				0				66	0	3	0.0373146	0				0				35	2	3	0.791188	101	0.05
osa-miR166a-3p_b3p_c-3p_d-3p_f_j-3p	LOC_Os10g33960.3	START domain containing protein, expressed	935	0				0				0				0				68	0	3	0.0373146	0				0				7	1	3	0.0237102	75	0.05
osa-miR166a-3p_b3p_c-3p_d-3p_f_j-3p	LOC_Os03g43930.2	START domain containing protein, expressed	966	0				0				0				0				41	0	6.5	0.0384761	0				0				28	2	3	0.791188	69	0.05
osa-miR166a-3p_b3p_c-3p_d-3p_f_j-3p	LOC_Os10g33960.4	START domain containing protein, expressed	935	0				1	4	3	0.201184	0				0				10	2	1	0.940782	0				0				6	2	3	0.791188	17
osa-miR166a-5p_e-3p	LOC_Os02g57160.1	ELMO/CED-12 family protein, putative, expressed	1783	0				0				0				0				7	2	6.5	0.999679	0				0				0				7
osa-miR166a-5p_e-3p	LOC_Os07g14150.7	cytidine deaminase, putative, expressed	1019	0				0				0				0				0				0				11	2	7	0.698604	0				11
osa-miR166a-5p_e-3p	LOC_Os10g33420.1	non-lysosomal glucosylceramidase, putative, expressed	528	0				0				0				0				6	2	7	0.994925	0				0				0				6
osa-miR166a-5p_e-3p	LOC_Os08g40260.1	OsSPL15 - SBP-box gene family member, expressed	3934	0				0				0				0				0				0				0				5	2	6.5	0.989943	5
osa-miR166a-5p_e-3p	LOC_Os01g10450.1	protein kinase domain containing protein, expressed	1860	0				0				0				1	4	5	0.619523	120	0	3	0.0267977	0				0				0				121	0.05
osa-miR166a-5p_e-3p	LOC_Os06g01304.3	spotted leaf 11, putative, expressed	2028	0				0				0				0				5	2	4	0.655405	0				0				2	1	4	0.0092883	7	0.05
osa-miR166a-5p_e-3p	LOC_Os12g25700.2	UDP-glucose 6-dehydrogenase, putative, expressed	473	0				0				0				0				8	2	7	0.99973	0				0				0				8
osa-miR166a-5p_e-3p	LOC_Os10g33250.2	WAX2, putative, expressed	1333	0				0				0				1	4	7	0.98254	4	2	7	0.999725	0				0				0				5
osa-miR166b-5p	LOC_Os03g46490.1	40S ribosomal protein S21, putative, expressed	255	0				0				0				1	4	7	0.84055	1	4	7	0.999645	0				0				11	2	7	0.880653	13
osa-miR166b-5p	LOC_Os03g22460.2	expressed protein	223	0				0				0				4	2	7	0.376948	5	2	7	0.975717	0				0				7	2	7	0.880653	16
osa-miR166b-5p	LOC_Os03g22460.1	expressed protein	330	0				0				0				0				4	2	7	0.975717	0				0				10	2	7	0.880653	14
osa-miR166b-5p	LOC_Os03g31650.1	retrotransposon protein, putative, Ty3-gypsy subclass, expressed	3583	8	2	7	0.194336	2	2	7	0.158127	4	2	7	0.284392	0				0				0				0				0				14
osa-miR166b-5p	LOC_Os05g23290.1	retrotransposon protein, putative, Ty3-gypsy subclass, expressed	2536	2	3	6.5	0.0337413	4	2	6.5	0.209857	2	2	6.5	0.367392	0				0				0				0				0				8	0.05
osa-miR166c-5p	LOC_Os03g46490.1	40S ribosomal protein S21, putative, expressed	255	0				0				0				1	4	6	0.984318	0				0				0				11	2	6	0.991859	12
osa-miR166c-5p	LOC_Os03g10340.1	40S ribosomal protein S3a, putative, expressed	563	0				0				0				0				6	2	6.5	0.999991	0				0				5	2	6.5	0.998658	11
osa-miR166c-5p	LOC_Os02g51470.1	ATP synthase F1, delta subunit family protein, putative, expressed	1397	0				0				0				0				5	2	6.5	0.999991	0				0				0				5
osa-miR166c-5p	LOC_Os06g48590.2	CGMC_MAPKCMGC_2_SLT2y_ERK.2 - CGMC includes CDA, MAPK, GSK3, and CLKC kinases, expressed	1354	0				0				0				2	2	6.5	0.770521	0				0				0				5	2	6.5	0.998658	7
osa-miR166c-5p	LOC_Os04g18010.1	cleavage and polyadenylation specificity factor subunit 1, putative, expressed	3985	0				0				0				0				7	2	7	0.999978	0				0				3	2	7	0.997847	10
osa-miR166c-5p	LOC_Os01g03040.1	expressed protein	852	13	0	7	0.18372	7	0	7	0.16879	14	0	7	0.20319	0				1	4	7	1	0				0				0				35
osa-miR166c-5p	LOC_Os03g22460.1	expressed protein	330	0				0				0				0				3	2	7	0.999778	0				0				10	2	6	0.991859	13
osa-miR166c-5p	LOC_Os01g54960.1	expressed protein	1075	0				0				0				0				10	2	7	0.999978	0				0				1	4	7	0.999999	11
osa-miR166c-5p	LOC_Os09g07570.1	ferredoxin-thioredoxin reductase catalytic chain, chloroplast precursor, putative, expressed	708	0				0				0				8	2	7	0.74508	1	4	6	1	0				0				3	2	7	0.997847	12
osa-miR166c-5p	LOC_Os09g07570.2	ferredoxin-thioredoxin reductase catalytic chain, chloroplast precursor, putative, expressed	695	0				0				0				0				2	2	7	0.999978	0				2	2	7	0.792274	2	2	7	0.997847	6
osa-miR166c-5p	LOC_Os02g10310.3	fumarylacetoacetase, putative, expressed	326	0				0				0				0				5	2	6	0.999778	0				1	4	6	0.841134	0				6
osa-miR166c-5p	LOC_Os03g44820.1	glutamyl-tRNA, putative, expressed	752	0				0				0				0				1	4	6	0.99995	0				10	0	5.5	0.0435807	0				11	0.05
osa-miR166c-5p	LOC_Os02g47620.1	hydrolase, alpha/beta fold family domain containing protein, expressed	1510	0				0				0				0				0				0				9	2	6.5	0.815927	0				9
osa-miR166c-5p	LOC_Os03g10620.2	hydrolase, alpha/beta fold family domain containing protein, expressed	1422	0				0				0				1	4	7	0.995029	4	2	7	0.999978	0				3	2	7	0.792274	0				8
osa-miR166c-5p	LOC_Os11g37300.1	OsFBDUF53 - F-box and DUF domain containing protein, expressed	1614	0				0				0				1	4	7	0.995029	5	2	7	0.999978	0				0				0				6
osa-miR166c-5p	LOC_Os08g40260.1	OsSPL15 - SBP-box gene family member, expressed	3934	0				0				0				0				0				0				0				5	2	7	0.997847	5
osa-miR166c-5p	LOC_Os03g31650.1	retrotransposon protein, putative, Ty3-gypsy subclass, expressed	3583	8	2	7	0.464341	2	2	7	0.391801	4	2	7	0.619659	0				0				0				0				0				14
osa-miR166c-5p	LOC_Os05g23290.1	retrotransposon protein, putative, Ty3-gypsy subclass, expressed	2536	2	3	6	0.055185	4	2	6	0.322638	2	2	6	0.531071	0				0				0				0				0				8
osa-miR166c-5p	LOC_Os06g08530.1	ubiquitin carboxyl-terminal hydrolase domain containing protein, expressed	3203	0				0				0				0				11	2	6.5	0.999991	0				0				8	2	6.5	0.998658	19
osa-miR166c-5p	LOC_Os06g08530.3	ubiquitin carboxyl-terminal hydrolase domain containing protein, expressed	2861	0				0				0				0				1	4	6.5	1	0				0				7	2	6.5	0.998658	8
osa-miR166c-5p	LOC_Os06g08530.2	ubiquitin carboxyl-terminal hydrolase domain containing protein, expressed	3128	0				0				0				0				2	2	6.5	0.999991	0				0				4	2	6.5	0.998658	6
osa-miR166c-5p	LOC_Os06g08530.4	ubiquitin carboxyl-terminal hydrolase domain containing protein, expressed	3302	0				0				0				0				0				0				0				6	2	6.5	0.998658	6
osa-miR166c-5p	LOC_Os06g08530.5	ubiquitin carboxyl-terminal hydrolase domain containing protein, expressed	3409	0				0				0				0				0				0				0				5	2	6.5	0.998658	5
osa-miR166c-5p	LOC_Os09g32820.1	uridine/cytidine kinase-like 1, putative, expressed	1001	0				0				0				0				3	2	5.5	0.990042	0				0				2	2	5.5	0.92831	5
osa-miR166c-5p	LOC_Os07g18874.1	white-brown complex homolog protein 11, putative, expressed	1343	0				0				0				0				6	2	5.5	0.990042	0				0				0				6
osa-miR166d-5p	LOC_Os03g46490.1	40S ribosomal protein S21, putative, expressed	255	0				0				0				1	4	6.5	0.965659	0				0				0				11	2	6.5	0.979826	12
osa-miR166d-5p	LOC_Os05g40260.1	acetyltransferase, GNAT family, putative, expressed	1111	0				0				0				2	2	6	0.48523	4	2	5.5	0.994583	0				1	4	6	0.680468	0				7
osa-miR166d-5p	LOC_Os10g33930.1	DUF1336 domain containing protein, expressed	1312	0				0				0				0				5	2	7	0.996005	0				0				0				5
osa-miR166d-5p	LOC_Os03g22460.1	expressed protein	330	0				0				0				0				3	2	6.5	0.998916	0				0				10	2	6.5	0.979826	13
osa-miR166d-5p	LOC_Os03g22460.2	expressed protein	223	0				0				0				4	2	6.5	0.580536	0				0				0				7	2	6.5	0.979826	11
osa-miR166d-5p	LOC_Os04g52660.1	expressed protein	740	0				0				0				0				10	1	7	0.0678531	0				0				0				10
osa-miR166d-5p	LOC_Os02g03330.1	expressed protein	790	0				0				0				0				4	2	7	0.996005	0				0				3	2	7	0.957468	7
osa-miR166d-5p	LOC_Os05g20304.1	expressed protein	497	0				0				0				0				6	2	7	0.996005	0				0				0				6
osa-miR166d-5p	LOC_Os12g39860.1	phosphoribosyl transferase, putative, expressed	363	0				0				0				0				7	2	6.5	0.998916	0				0				1	4	6.5	0.999893	8
osa-miR166d-5p	LOC_Os03g31650.1	retrotransposon protein, putative, Ty3-gypsy subclass, expressed	3583	8	2	7	0.274558	2	2	7	0.225605	4	2	7	0.391672	0				0				0				0				0				14
osa-miR166d-5p	LOC_Os05g23290.1	retrotransposon protein, putative, Ty3-gypsy subclass, expressed	2536	2	3	6.5	0.0450137	4	2	6.5	0.27099	2	2	6.5	0.459063	0				0				0				0				0				8	0.05
osa-miR166d-5p	LOC_Os07g18874.1	white-brown complex homolog protein 11, putative, expressed	1343	0				0				0				0				8	2	3	0.791009	0				0				0				8
osa-miR166e-3p	LOC_Os04g38870.4	14-3-3 protein, putative, expressed	1066	0				0				0				0				3	2	7	0.908525	0				2	2	7	0.295267	0				5
osa-miR166e-3p	LOC_Os02g03610.1	ADP-ribosylation factor, putative, expressed	261	0				0				0				0				4	2	5	0.908525	0				0				2	2	7	0.745237	6
osa-miR166e-3p	LOC_Os01g64660.1	fructose-1,6-bisphosphatase, putative, expressed	1411	0				0				0				0				4	2	7	0.908525	0				39	2	7	0.295267	0				43
osa-miR166e-3p	LOC_Os01g64660.3	fructose-1,6-bisphosphatase, putative, expressed	1279	0				0				0				0				6	2	7	0.908525	0				2	2	7	0.295267	0				8
osa-miR166e-3p	LOC_Os03g01890.1	START domain containing protein, expressed	1100	0				0				0				0				510	0	5	0.0341132	0				0				13	2	5	0.76059	523	0.05
osa-miR166e-3p	LOC_Os12g41860.1	START domain containing protein, expressed	888	0				0				0				0				123	0	5	0.0341132	0				0				28	2	5	0.76059	151	0.05
osa-miR166e-3p	LOC_Os10g33960.2	START domain containing protein, expressed	707	0				1	4	5	0.185364	0				0				123	0	5	0.0341132	0				0				2	2	5	0.76059	126	0.05
osa-miR166e-3p	LOC_Os10g33960.1	START domain containing protein, expressed	935	0				0				0				0				119	0	5	0.0341132	0				0				7	2	5	0.76059	126	0.05
osa-miR166e-3p	LOC_Os03g01890.2	START domain containing protein, expressed	1100	0				0				0				0				91	0	5	0.0341132	0				0				27	0	5	0.0302837	118	0.05
osa-miR166e-3p	LOC_Os03g43930.1	START domain containing protein, expressed	966	0				0				0				0				66	0	5	0.0341132	0				0				35	2	5	0.76059	101	0.05
osa-miR166e-3p	LOC_Os10g33960.3	START domain containing protein, expressed	935	0				0				0				0				68	0	5	0.0341132	0				0				7	1	5	0.0216628	75	0.05
osa-miR166e-3p	LOC_Os03g43930.2	START domain containing protein, expressed	966	0				0				0				0				2	0	6.5	0.0344047	0				0				28	2	5	0.76059	30	0.05
osa-miR166e-3p	LOC_Os10g33960.4	START domain containing protein, expressed	935	0				1	4	5	0.185364	0				0				0				0				0				6	2	5	0.76059	7
osa-miR166e-3p	LOC_Os02g49670.1	zinc knuckle family protein, expressed	2826	0				0				0				0				27	2	3	0.177727	0				0				0				27
osa-miR166g-3p_h-3p	LOC_Os07g01230.1	expressed protein	1422	0				0				8	0	7	0.0734858	0				0				0				0				0				8
osa-miR166g-3p_h-3p	LOC_Os10g33800.2	lactate/malate dehydrogenase, putative, expressed	745	0				0				0				0				13	2	7	0.972928	0				0				0				13
osa-miR166g-3p_h-3p	LOC_Os10g33800.1	lactate/malate dehydrogenase, putative, expressed	745	0				0				0				0				9	2	7	0.972928	0				0				0				9
osa-miR166g-3p_h-3p	LOC_Os03g37640.2	MATE efflux family protein, putative, expressed	1070	0				0				0				0				13	2	5.5	0.97408	0				0				0				13
osa-miR166g-3p_h-3p	LOC_Os04g48290.1	MATE efflux family protein, putative, expressed	411	0				0				0				0				5	2	3.5	0.704056	0				1	4	3.5	0.233721	0				6
osa-miR166g-3p_h-3p	LOC_Os02g34560.2	plant neutral invertase domain containing protein, expressed	2442	0				0				0				0				5	2	5	0.961665	0				0				0				5
osa-miR166g-3p_h-3p	LOC_Os03g55930.1	ribosomal protein, putative, expressed	687	0				0				0				0				9	2	7	0.972928	0				4	2	7	0.410268	0				13
osa-miR166g-3p_h-3p	LOC_Os12g41860.1	START domain containing protein, expressed	888	0				0				0				0				756	0	3	0.0241505	0				0				28	2	3	0.634658	784	0.05
osa-miR166g-3p_h-3p	LOC_Os03g01890.1	START domain containing protein, expressed	1100	0				0				0				0				510	0	3	0.0241505	0				0				13	2	3	0.634658	523	0.05
osa-miR166g-3p_h-3p	LOC_Os10g33960.2	START domain containing protein, expressed	707	0				1	4	3	0.13446	0				0				123	0	3	0.0241505	0				0				2	2	3	0.634658	126	0.05
osa-miR166g-3p_h-3p	LOC_Os10g33960.1	START domain containing protein, expressed	935	0				0				0				0				119	0	3	0.0241505	0				0				7	2	3	0.634658	126	0.05
osa-miR166g-3p_h-3p	LOC_Os03g01890.2	START domain containing protein, expressed	1100	0				0				0				0				91	0	3	0.0241505	0				0				27	0	3	0.021427	118	0.05
osa-miR166g-3p_h-3p	LOC_Os03g43930.1	START domain containing protein, expressed	966	0				0				0				0				66	0	3	0.0241505	0				0				35	2	3	0.634658	101	0.05
osa-miR166g-3p_h-3p	LOC_Os03g43930.2	START domain containing protein, expressed	966	0				0				0				0				5	0	7	0.0250337	0				0				28	2	3	0.634658	33	0.05
osa-miR166g-3p_h-3p	LOC_Os10g33960.3	START domain containing protein, expressed	935	0				0				0				0				3	0	3	0.0241505	0				0				7	1	3	0.0153075	10	0.05
osa-miR166g-3p_h-3p	LOC_Os10g33960.4	START domain containing protein, expressed	935	0				1	4	3	0.13446	0				0				0				0				0				6	2	3	0.634658	7
osa-miR166g-5p	LOC_Os01g67720.3	ABC1 family domain containing protein, putative, expressed	659	0				0				0				0				11	2	7	0.976239	0				0				0				11
osa-miR166g-5p	LOC_Os08g09200.1	aconitate hydratase protein, putative, expressed	1907	0				0				0				0				5	2	7	0.923129	0				0				1	4	6.5	0.967756	6
osa-miR166g-5p	LOC_Os05g49200.1	aspartic proteinase oryzasin-1 precursor, putative, expressed	1992	0				0				0				13	2	7	0.378669	9	2	6.5	0.976239	0				8	2	7	0.421417	13	2	7	0.882128	43
osa-miR166g-5p	LOC_Os05g49200.2	aspartic proteinase oryzasin-1 precursor, putative, expressed	2410	0				0				0				0				2	2	6.5	0.976239	0				6	2	7	0.421417	19	2	7	0.882128	27
osa-miR166g-5p	LOC_Os09g14610.2	DCL2, putative, expressed	2101	0				0				0				0				5	2	6	0.987352	0				0				1	4	6	0.997121	6
osa-miR166g-5p	LOC_Os02g16909.1	dynein light chain type 1 domain containing protein, expressed	1233	0				0				0				0				0				0				0				5	2	6.5	0.769354	5
osa-miR166g-5p	LOC_Os02g16909.2	dynein light chain type 1 domain containing protein, expressed	682	0				0				0				0				0				0				0				5	2	6.5	0.769354	5
osa-miR166g-5p	LOC_Os11g17610.1	expressed protein	1319	0				0				0				0				5	2	6	0.987352	0				0				2	2	6	0.917805	7
osa-miR166g-5p	LOC_Os06g44840.2	prenyltransferase, putative, expressed	761	0				0				0				0				5	2	5.5	0.976239	0				0				0				5
osa-miR166h-5p	LOC_Os04g20164.1	amine oxidase precursor, putative, expressed	2200	0				0				0				6	0	7	0.0425007	0				0				0				0				6	0.05
osa-miR166h-5p	LOC_Os10g36550.1	CRP3 - Cysteine-rich family protein precursor, expressed	1780	0				0				0				0				4	2	5.5	0.976239	0				0				1	4	5.5	0.993303	5
osa-miR166h-5p	LOC_Os02g05300.1	expressed protein	369	3	2	7	0.292663	1	4	7	0.386435	1	4	7	0.768637	0				3	2	6	0.997524	0				0				0				8
osa-miR166h-5p	LOC_Os08g16350.3	expressed protein	1838	0				0				0				0				6	2	7	0.997414	0				0				0				6
osa-miR166h-5p	LOC_Os06g45480.1	hydrolase, putative, expressed	1479	0				0				0				1	4	7	0.947237	11	2	6.5	0.997414	0				0				0				12
osa-miR166h-5p	LOC_Os05g49800.1	ketol-acid reductoisomerase, chloroplast precursor, putative, expressed	1625	0				0				0				0				0				0				0				5	2	7	0.966831	5
osa-miR166h-5p	LOC_Os02g55910.1	monogalactosyldiacylglycerol synthase, putative, expressed	1056	0				0				0				0				5	2	6.5	0.999546	0				0				0				5
osa-miR166h-5p	LOC_Os03g31650.1	retrotransposon protein, putative, Ty3-gypsy subclass, expressed	3583	8	2	6	0.283668	2	2	6	0.233361	4	2	6	0.403461	0				0				0				0				0				14
osa-miR166h-5p	LOC_Os05g23290.1	retrotransposon protein, putative, Ty3-gypsy subclass, expressed	2536	2	3	5.5	0.0249138	4	2	5.5	0.158974	2	2	5.5	0.285791	0				2	2	6	0.97725	0				0				0				10	0.05
osa-miR166h-5p	LOC_Os03g38550.1	retrotransposon protein, putative, unclassified	305	4	1	7	0.0290893	1	4	7	0.386435	4	0	7	0.118371	0				0				0				0				0				9	0.05
osa-miR166h-5p	LOC_Os01g59980.1	zinc finger family protein, putative, expressed	2802	0				0				0				0				7	2	6.5	0.999546	0				0				0				7
osa-miR166i-3p	LOC_Os05g48422.1	60S ribosomal protein-related, putative, expressed	876	0				0				0				0				8	2	7	0.991988	0				0				0				8
osa-miR166i-3p	LOC_Os08g09350.1	gar2, putative, expressed	1828	0				0				0				3	2	6.5	0.48523	0				0				0				3	2	6.5	0.949383	6
osa-miR166i-3p	LOC_Os05g34700.1	GDSL-like lipase/acylhydrolase, putative, expressed	1346	0				0				0				0				1	4	7	0.999967	0				0				6	2	7	0.93669	7
osa-miR166i-3p	LOC_Os10g33800.2	lactate/malate dehydrogenase, putative, expressed	745	0				0				0				0				13	2	7	0.991988	0				0				0				13
osa-miR166i-3p	LOC_Os10g33800.1	lactate/malate dehydrogenase, putative, expressed	745	0				0				0				0				9	2	7	0.991988	0				0				0				9
osa-miR166i-3p	LOC_Os02g34560.2	plant neutral invertase domain containing protein, expressed	2442	0				0				0				0				10	2	4	0.983582	0				0				0				10
osa-miR166i-3p	LOC_Os03g01890.2	START domain containing protein, expressed	1100	0				0				0				0				913	0	4	0.0270914	0				0				27	0	4	0.0240403	940	0.05
osa-miR166i-3p	LOC_Os03g01890.1	START domain containing protein, expressed	1100	0				0				0				0				510	0	4	0.0270914	0				0				13	2	4	0.677364	523	0.05
osa-miR166i-3p	LOC_Os03g43930.2	START domain containing protein, expressed	966	0				0				0				0				445	0	3.5	0.0309012	0				0				28	2	4	0.677364	473	0.05
osa-miR166i-3p	LOC_Os12g41860.1	START domain containing protein, expressed	888	0				0				0				0				123	0	4	0.0270914	0				0				28	2	4	0.677364	151	0.05
osa-miR166i-3p	LOC_Os10g33960.2	START domain containing protein, expressed	707	0				1	4	4	0.149753	0				0				123	0	4	0.0270914	0				0				2	2	4	0.677364	126	0.05
osa-miR166i-3p	LOC_Os10g33960.1	START domain containing protein, expressed	935	0				0				0				0				119	0	4	0.0270914	0				0				7	2	4	0.677364	126	0.05
osa-miR166i-3p	LOC_Os03g43930.1	START domain containing protein, expressed	966	0				0				0				0				66	0	4	0.0270914	0				0				35	2	4	0.677364	101	0.05
osa-miR166i-3p	LOC_Os10g33960.3	START domain containing protein, expressed	935	0				0				0				0				68	0	4	0.0270914	0				0				7	1	4	0.017181	75	0.05
osa-miR166i-3p	LOC_Os10g33960.4	START domain containing protein, expressed	935	0				1	4	4	0.149753	0				0				1	4	5.5	0.988428	0				0				6	2	4	0.677364	8
osa-miR166i-5p	LOC_Os02g51750.1	annexin, putative, expressed	1191	0				0				0				8	2	7	0.424987	0				0				0				15	2	7	0.916776	23
osa-miR166i-5p	LOC_Os02g51750.2	annexin, putative, expressed	1114	0				0				0				2	2	7	0.424987	0				0				0				5	2	7	0.916776	7
osa-miR166i-5p	LOC_Os02g43519.1	expressed protein	2600	0				0				0				0				6	2	7	0.908525	0				0				1	4	6.5	0.959303	7
osa-miR166i-5p	LOC_Os07g39840.1	expressed protein	1139	0				0				0				1	4	7	0.883213	4	2	5.5	0.987074	0				0				0				5
osa-miR166i-5p	LOC_Os09g33680.2	Os9bglu31 - beta-glucosidase, dhurrinase, similar to G. max hydroxyisourate hydrolase, expressed	2209	0				0				0				0				1	4	5.5	0.999908	0				9	2	7	0.470726	0				10
osa-miR166i-5p	LOC_Os09g33680.1	Os9bglu31 - beta-glucosidase, dhurrinase, similar to G. max hydroxyisourate hydrolase, expressed	2035	0				0				0				0				2	2	6.5	0.987074	0				4	2	7	0.470726	0				6
osa-miR166i-5p	LOC_Os02g06890.1	OTU-like cysteine protease family protein, putative, expressed	944	0				0				0				2	2	7	0.424987	0				0				4	2	7	0.470726	0				6
osa-miR166i-5p	LOC_Os10g42500.1	PAP fibrillin family domain containing protein, expressed	1311	0				0				0				0				2	2	7	0.996785	0				11	2	6	0.568224	1	4	6	0.99954	14
osa-miR166j-5p	LOC_Os05g48800.1	drought induced 19 protein, putative, expressed	1305	0				0				0				0				2	2	7	0.914301	0				0				4	2	7	0.754563	6
osa-miR166j-5p	LOC_Os05g48800.2	drought induced 19 protein, putative, expressed	1237	0				0				0				0				0				0				0				5	2	7	0.754563	5
osa-miR166k-3p_l-3p	LOC_Os06g24594.5	exonuclease, putative, expressed	662	0				0				0				0				7	2	7	0.944522	0				0				0				7
osa-miR166k-3p_l-3p	LOC_Os01g14514.1	expressed protein	757	0				0				0				1	4	7	0.760217	0				0				13	0	7	0.0275673	0				14	0.05
osa-miR166k-3p_l-3p	LOC_Os04g48290.1	MATE efflux family protein, putative, expressed	411	0				0				0				0				8	2	4.5	0.761887	0				1	4	4.5	0.269296	0				9
osa-miR166k-3p_l-3p	LOC_Os10g05750.1	POEI3 - Pollen Ole e I allergen and extensin family protein precursor, expressed	1157	0				0				0				0				3	2	6.5	0.875977	0				16	2	6.5	0.263171	0				19
osa-miR166k-3p_l-3p	LOC_Os04g56720.1	RCC2, putative, expressed	1961	0				0				0				1	4	7	0.760217	0				0				0				4	2	7	0.80859	5
osa-miR166k-3p_l-3p	LOC_Os03g01890.1	START domain containing protein, expressed	1100	0				0				0				0				510	0	2.5	0.0267977	0				0				13	2	2.5	0.673329	523	0.05
osa-miR166k-3p_l-3p	LOC_Os12g41860.1	START domain containing protein, expressed	888	0				0				0				0				123	0	2.5	0.0267977	0				0				28	2	2.5	0.673329	151	0.05
osa-miR166k-3p_l-3p	LOC_Os10g33960.2	START domain containing protein, expressed	707	0				1	4	2.5	0.148236	0				0				123	0	2.5	0.0267977	0				0				2	2	2.5	0.673329	126	0.05
osa-miR166k-3p_l-3p	LOC_Os10g33960.1	START domain containing protein, expressed	935	0				0				0				0				119	0	2.5	0.0267977	0				0				7	2	2.5	0.673329	126	0.05
osa-miR166k-3p_l-3p	LOC_Os10g33960.4	START domain containing protein, expressed	935	0				1	4	2.5	0.148236	0				0				115	0	4	0.0270914	0				0				6	2	2.5	0.673329	122	0.05
osa-miR166k-3p_l-3p	LOC_Os03g43930.1	START domain containing protein, expressed	966	0				0				0				0				66	0	2.5	0.0267977	0				0				35	2	2.5	0.673329	101	0.05
osa-miR166k-3p_l-3p	LOC_Os10g33960.3	START domain containing protein, expressed	935	0				0				0				0				68	0	2.5	0.0267977	0				0				7	1	2.5	0.0169938	75	0.05
osa-miR166k-3p_l-3p	LOC_Os03g01890.2	START domain containing protein, expressed	1100	0				0				0				0				45	0	0	0.0267977	0				0				27	0	2.5	0.0237792	72	0.05
osa-miR166k-3p_l-3p	LOC_Os03g43930.2	START domain containing protein, expressed	966	0				0				0				0				40	0	4	0.0270914	0				0				28	2	2.5	0.673329	68	0.05
osa-miR166k-3p_l-3p	LOC_Os02g49670.1	zinc knuckle family protein, expressed	2826	0				0				0				0				9	2	7	0.406562	0				0				0				9
osa-miR166k-5p	LOC_Os08g01380.1	2Fe-2S iron-sulfur cluster binding domain containing protein, expressed	644	0				0				0				1	4	7	0.97108	1	4	7	1	0				26	2	7	0.649996	0				28
osa-miR166k-5p	LOC_Os08g01380.2	2Fe-2S iron-sulfur cluster binding domain containing protein, expressed	551	0				0				0				0				3	3	5.5	0.278813	0				22	2	7	0.649996	0				25
osa-miR166k-5p	LOC_Os02g57110.1	GDSL-like lipase/acylhydrolase, putative, expressed	1168	0				0				0				0				10	2	5	0.999235	0				0				0				10
osa-miR166k-5p	LOC_Os02g57110.2	GDSL-like lipase/acylhydrolase, putative, expressed	1275	0				0				0				0				5	2	5	0.999235	0				0				1	4	7	0.999933	6
osa-miR166k-5p	LOC_Os01g13460.1	helix-loop-helix DNA-binding domain containing protein, expressed	2147	0				0				0				0				11	2	6.5	0.999235	0				0				1	4	7	0.999933	12
osa-miR166k-5p	LOC_Os03g57220.2	hydroxyacid oxidase 1, putative, expressed	1536	0				0				0				0				10	2	6	0.999999	0				0				0				10
osa-miR166k-5p	LOC_Os08g05570.4	monodehydroascorbate reductase, putative, expressed	467	0				0				0				1	4	7	0.97108	12	2	6.5	0.999235	0				0				0				13
osa-miR166k-5p	LOC_Os06g04070.1	pyridoxal-dependent decarboxylase protein, putative, expressed	550	0				0				0				0				3	2	6.5	0.998868	0				0				2	2	6.5	0.979318	5
osa-miR166l-5p	LOC_Os05g02260.4	expressed protein	931	0				0				0				0				3	2	7	0.999965	0				0				2	2	6.5	0.997099	5
osa-miR166l-5p	LOC_Os11g06040.1	PX domain containing protein, putative, expressed	3673	0				0				0				0				7	2	6.5	0.999964	0				0				0				7
osa-miR166l-5p	LOC_Os02g33140.1	ribosomal protein, putative, expressed	559	0				0				0				2	2	6.5	0.727577	4	2	6.5	0.999967	0				0				9	2	6.5	0.997099	15
osa-miR166l-5p	LOC_Os11g09310.1	zinc finger CCHC domain-containing protein 10, putative, expressed	1317	0				0				0				0				1	4	7	0.999994	0				2	2	7	0.559903	6	2	7	0.959531	9
osa-miR166m	LOC_Os02g40890.1	GLTP domain containing protein, putative, expressed	331	0				0				0				0				2	2	7	0.942056	0				0				3	2	7	0.803772	5
osa-miR166m	LOC_Os02g47140.1	L11 domain containing ribosomal protein, putative, expressed	698	0				0				0				0				1	4	7	0.997723	0				4	2	7	0.34081	0				5
osa-miR166m	LOC_Os04g48290.1	MATE efflux family protein, putative, expressed	411	0				0				0				0				4	2	3.5	0.704056	0				1	4	3.5	0.233721	0				5
osa-miR166m	LOC_Os02g34560.2	plant neutral invertase domain containing protein, expressed	2442	0				0				0				0				17	2	1	0.756653	0				0				0				17
osa-miR166m	LOC_Os09g37006.1	protein of unknown function domain containing protein, expressed	843	0				0				0				0				5	2	7	0.943302	0				0				0				5
osa-miR166m	LOC_Os03g55930.1	ribosomal protein, putative, expressed	687	0				0				0				0				3	2	7	0.942056	0				4	2	7	0.34081	0				7
osa-miR166m	LOC_Os03g01890.1	START domain containing protein, expressed	1100	0				0				0				0				510	0	3	0.0320704	0				0				13	2	3	0.738824	523	0.05
osa-miR166m	LOC_Os03g43930.2	START domain containing protein, expressed	966	0				0				0				0				445	0	3.5	0.0332383	0				0				28	2	3	0.738824	473	0.05
osa-miR166m	LOC_Os12g41860.1	START domain containing protein, expressed	888	0				0				0				0				123	0	3	0.0320704	0				0				28	2	3	0.738824	151	0.05
osa-miR166m	LOC_Os10g33960.2	START domain containing protein, expressed	707	0				1	4	3	0.175135	0				0				123	0	3	0.0320704	0				0				2	2	3	0.738824	126	0.05
osa-miR166m	LOC_Os10g33960.1	START domain containing protein, expressed	935	0				0				0				0				119	0	3	0.0320704	0				0				7	2	3	0.738824	126	0.05
osa-miR166m	LOC_Os03g43930.1	START domain containing protein, expressed	966	0				0				0				0				66	0	3	0.0320704	0				0				35	2	3	0.738824	101	0.05
osa-miR166m	LOC_Os10g33960.3	START domain containing protein, expressed	935	0				0				0				0				68	0	3	0.0320704	0				0				7	1	3	0.0203578	75	0.05
osa-miR166m	LOC_Os03g01890.2	START domain containing protein, expressed	1100	0				0				0				0				5	0	6	0.0320704	0				0				27	0	3	0.0284668	32	0.05
osa-miR166m	LOC_Os10g33960.4	START domain containing protein, expressed	935	0				1	4	3	0.175135	0				0				0				0				0				6	2	3	0.738824	7
osa-miR166m	LOC_Os02g49670.1	zinc knuckle family protein, expressed	2826	0				0				0				0				5	2	2.5	0.195413	0				0				0				5
osa-miR167a-3p	LOC_Os03g17600.1	expressed protein	799	0				0				0				0				0				0				8	2	6.5	0.463948	0				8
osa-miR167a-3p	LOC_Os04g34450.1	expressed protein	3650	0				0				0				3	2	7	0.304032	1	4	7	0.997723	0				0				2	2	7	0.803772	6
osa-miR167a-3p	LOC_Os07g44060.1	haloacid dehalogenase-like hydrolase family protein, putative, expressed	1075	0				0				0				10	1	6.5	0.0460771	4	2	7	0.987624	0				5	2	6.5	0.463948	0				19	0.05
osa-miR167a-3p	LOC_Os06g42050.1	hypothetical protein	237	0				0				0				0				5	0	5.5	0.0425303	0				0				0				5	0.05
osa-miR167a-3p	LOC_Os03g11410.1	mitochondrial-processing peptidase subunit, mitochondrial precursor, putative, expressed	1037	0				0				0				0				6	2	7	0.942056	0				0				2	2	7	0.803772	8
osa-miR167a-3p	LOC_Os09g24110.1	pollen allergen Cyn d 23, putative, expressed	429	0				0				0				14	2	7	0.304032	0				0				0				0				14
osa-miR167a-5p_b_c-5p	LOC_Os02g47870.1	anaphase-promoting complex subunit 11, putative, expressed	603	0				0				0				1	4	5	0.800222	4	2	5	0.961665	0				0				0				5
osa-miR167a-5p_b_c-5p	LOC_Os02g06910.1	auxin response factor 6, putative, expressed	3241	0				0				0				0				46	0	5	0.0442626	0				1	4	5	0.509858	239	0	5	0.0393171	286	0.05
osa-miR167a-5p_b_c-5p	LOC_Os06g46410.2	auxin response factor, putative, expressed	2581	0				0				0				0				176	0	5	0.0442626	0				0				16	2	5	0.845052	192	0.05
osa-miR167a-5p_b_c-5p	LOC_Os12g41950.1	auxin response factor, putative, expressed	3333	0				0				0				0				3	0	6.5	0.0471428	1	4	5	0.0498927	0				45	2	5	0.845052	49	0.05
osa-miR167a-5p_b_c-5p	LOC_Os04g57610.3	auxin response factor, putative, expressed	2657	0				0				0				0				28	2	4	0.532797	0				0				10	2	4	0.352793	38
osa-miR167a-5p_b_c-5p	LOC_Os04g57610.1	auxin response factor, putative, expressed	2669	0				0				0				0				15	2	4	0.532797	0				1	4	4	0.153276	12	2	4	0.352793	28
osa-miR167a-5p_b_c-5p	LOC_Os06g46410.1	auxin response factor, putative, expressed	3205	0				0				0				0				2	2	7	0.961665	0				2	2	5	0.379473	21	2	5	0.845052	25
osa-miR167a-5p_b_c-5p	LOC_Os09g37520.1	DUF630/DUF632 domains containing protein, putative, expressed	3707	0				0				0				0				5	2	7	0.971725	0				0				3	2	5.5	0.869803	8
osa-miR167a-5p_b_c-5p	LOC_Os05g42350.1	ferredoxin--nitrite reductase, putative, expressed	1944	0				0				0				0				13	2	6.5	0.99871	0				0				2	2	6.5	0.977717	15
osa-miR167a-5p_b_c-5p	LOC_Os07g33790.1	glutamate receptor 3.4 precursor, putative, expressed	3430	0				0				0				0				10	2	3	0.177727	0				0				0				10
osa-miR167a-5p_b_c-5p	LOC_Os07g45090.1	NADH-ubiquinone oxidoreductase 51 kDa subunit, mitochondrial precursor, putative, expressed	1667	0				0				0				0				2	2	6.5	0.998465	1	4	6	0.0963715	0				6	2	6	0.975079	9
osa-miR167a-5p_b_c-5p	LOC_Os06g03830.2	retinol dehydrogenase, putative, expressed	1506	0				0				0				0				5	2	6	0.961665	0				0				0				5
osa-miR167a-5p_b_c-5p	LOC_Os04g05430.2	retrotransposon protein, putative, Ty1-copia subclass, expressed	1448	0				0				0				0				8	2	6	0.998431	0				0				0				8
osa-miR167a-5p_b_c-5p	LOC_Os02g54254.1	saccharopine dehydrogenase, putative, expressed	3648	0				0				0				1	4	6.5	0.962579	1	4	6	0.999999	0				0				5	2	6.5	0.977717	7
osa-miR167d-3p	LOC_Os07g47201.1	adenyl cyclase, putative, expressed	1542	0				0				0				2	2	6	0.355914	1	4	6.5	0.999408	0				4	2	6	0.396988	3	2	6	0.861453	10
osa-miR167d-3p	LOC_Os07g12200.1	ADP-ribosylation factor, putative, expressed	375	0				0				0				0				3	2	6.5	0.994342	0				0				4	2	6.5	0.948109	7
osa-miR167d-3p	LOC_Os09g04440.2	DNA-binding protein, putative, expressed	3989	0				0				0				0				7	2	7	0.994464	0				0				0				7
osa-miR167d-3p	LOC_Os12g15470.3	OsSCP65 - Putative Serine Carboxypeptidase homologue, expressed	1232	0				0				0				0				5	2	6.5	0.994342	0				0				0				5
osa-miR167d-3p	LOC_Os05g06270.1	zinc finger, C3HC4 type domain containing protein, expressed	822	0				0				0				0				6	2	5.5	0.956323	0				0				0				6
osa-miR167d-5p_e-5p_f_g_h-5p_i-5p_f_g_h-5p_i-5p_j	LOC_Os02g06910.1	auxin response factor 6, putative, expressed	3241	0				0				0				0				46	0	5	0.0311936	0				1	4	5	0.392949	239	0	5	0.0276871	286	0.05
osa-miR167d-5p_e-5p_f_g_h-5p_i-5p_f_g_h-5p_i-5p_j	LOC_Os06g46410.2	auxin response factor, putative, expressed	2581	0				0				0				0				176	0	5	0.0311936	0				0				16	2	5	0.7289	192	0.05
osa-miR167d-5p_e-5p_f_g_h-5p_i-5p_f_g_h-5p_i-5p_j	LOC_Os12g41950.1	auxin response factor, putative, expressed	3333	0				0				0				0				2	0	6.5	0.031486	1	4	5	0.0351921	0				45	2	5	0.7289	48	0.05
osa-miR167d-5p_e-5p_f_g_h-5p_i-5p_f_g_h-5p_i-5p_j	LOC_Os04g57610.3	auxin response factor, putative, expressed	2657	0				0				0				0				28	2	4.5	0.81657	0				0				10	2	4.5	0.620776	38
osa-miR167d-5p_e-5p_f_g_h-5p_i-5p_f_g_h-5p_i-5p_j	LOC_Os06g46410.1	auxin response factor, putative, expressed	3205	0				0				0				0				3	2	0	0.898019	0				2	2	5	0.283968	21	2	5	0.7289	26
osa-miR167d-5p_e-5p_f_g_h-5p_i-5p_f_g_h-5p_i-5p_j	LOC_Os04g57610.1	auxin response factor, putative, expressed	2669	0				0				0				0				2	2	6	0.81657	0				1	4	4.5	0.309812	12	2	4.5	0.620776	15
osa-miR167d-5p_e-5p_f_g_h-5p_i-5p_f_g_h-5p_i-5p_j	LOC_Os09g37520.1	DUF630/DUF632 domains containing protein, putative, expressed	3707	0				0				0				0				3	2	7	0.999448	0				0				3	2	6	0.986278	6
osa-miR167d-5p_e-5p_f_g_h-5p_i-5p_f_g_h-5p_i-5p_j	LOC_Os07g45090.1	NADH-ubiquinone oxidoreductase 51 kDa subunit, mitochondrial precursor, putative, expressed	1667	0				0				0				0				2	2	7	0.999448	1	4	6	0.11105	0				6	2	6	0.986278	9
osa-miR167d-5p_e-5p_f_g_h-5p_i-5p_f_g_h-5p_i-5p_j	LOC_Os02g54254.1	saccharopine dehydrogenase, putative, expressed	3648	0				0				0				1	4	7	0.991587	0				0				0				5	2	7	0.996041	6
osa-miR167e-3p_i-3p	LOC_Os09g32274.1	30S ribosomal protein S16, putative, expressed	528	0				0				0				2	2	6	0.730576	0				0				0				4	2	6	0.99724	6
osa-miR167e-3p_i-3p	LOC_Os08g38980.1	chloride transporter, chloride channel family, putative, expressed	2475	0				0				0				1	4	6.5	0.987483	4	2	6	0.99986	0				0				0				5
osa-miR167e-3p_i-3p	LOC_Os02g27030.1	cysteine proteinase 1 precursor, putative, expressed	1383	0				0				0				0				2	3	6.5	0.239916	0				2	2	7	0.589651	5	2	7	0.969215	9
osa-miR167e-3p_i-3p	LOC_Os04g45040.1	DEAD-box ATP-dependent RNA helicase, putative, expressed	2123	0				0				0				1	4	6	0.993838	3	2	6.5	0.999967	0				0				1	4	6	0.999999	5
osa-miR167e-3p_i-3p	LOC_Os03g45280.1	dehydrin, putative, expressed	573	0				0				0				6	2	6.5	0.676598	1	4	6.5	1	0				0				0				7
osa-miR167e-3p_i-3p	LOC_Os05g32060.1	expressed protein	1688	0				0				0				2	2	7	0.539161	2	2	5.5	0.99773	0				1	4	7	0.735799	1	4	7	0.999711	6
osa-miR167e-3p_i-3p	LOC_Os08g17060.1	expressed protein	443	0				0				0				0				5	2	7	0.99773	0				0				0				5
osa-miR167e-3p_i-3p	LOC_Os03g51970.1	growth-regulating factor, putative, expressed	1402	0				0				0				0				1	4	6	1	0				0				6	2	6	0.99724	7
osa-miR167e-3p_i-3p	LOC_Os05g49880.1	lactate/malate dehydrogenase, putative, expressed	920	0				0				0				2	2	6.5	0.676598	0				0				2	2	6.5	0.726908	2	2	6.5	0.993729	6
osa-miR167e-3p_i-3p	LOC_Os08g06110.3	MYB family transcription factor, putative, expressed	2643	0				0				0				0				15	2	7	0.99773	0				0				0				15
osa-miR167e-3p_i-3p	LOC_Os10g36060.1	protein transport protein-related, putative, expressed	3572	0				0				0				0				0				0				0				5	2	7	0.969215	5
osa-miR167e-3p_i-3p	LOC_Os02g39720.3	splicing factor, arginine/serine-rich 7, putative, expressed	705	0				0				0				0				3	2	6.5	0.99773	0				0				6	2	7	0.969215	9
osa-miR167e-3p_i-3p	LOC_Os02g39720.4	splicing factor, arginine/serine-rich 7, putative, expressed	705	0				0				0				2	2	7	0.539161	1	4	6	0.999998	0				0				2	2	7	0.969215	5
osa-miR167e-3p_i-3p	LOC_Os02g39720.2	splicing factor, arginine/serine-rich 7, putative, expressed	714	0				0				0				0				1	4	5	0.999998	0				0				4	2	7	0.969215	5
osa-miR167e-3p_i-3p	LOC_Os01g08970.1	SSRP1-like FACT complex subunit, putative, expressed	1433	0				0				0				0				4	2	6.5	0.999967	0				0				1	4	6	0.999999	5
osa-miR167e-3p_i-3p	LOC_Os01g43250.1	WD domain, G-beta repeat domain containing protein, expressed	817	0				0				0				1	4	7	0.950529	3	2	6.5	0.99773	0				0				5	2	7	0.969215	9
osa-miR167h-3p	LOC_Os05g06280.1	ATKINESIN-13A/KINESIN-13A, putative, expressed	3382	0				0				0				0				0				0				0				5	2	7	0.96244	5
osa-miR167h-3p	LOC_Os01g68700.2	BHLH transcription factor, putative, expressed	1487	0				0				0				0				5	2	6.5	0.99853	0				0				0				5
osa-miR167h-3p	LOC_Os01g61970.1	Lung seven transmembrane receptor domain containing protein, putative, expressed	1480	0				0				0				2	2	4.5	0.194113	23	2	6	0.81657	0				0				0				25
osa-miR167h-3p	LOC_Os07g45090.1	NADH-ubiquinone oxidoreductase 51 kDa subunit, mitochondrial precursor, putative, expressed	1583	0				0				0				0				3	2	6	0.996785	0				0				3	2	7	0.96244	6
osa-miR167h-3p	LOC_Os05g37910.1	phosphatidic acid phosphatase-related, putative, expressed	1551	0				0				0				1	4	6.5	0.960089	1	4	7	0.999999	0				0				3	2	6.5	0.975991	5
osa-miR167h-3p	LOC_Os02g39720.6	splicing factor, arginine/serine-rich 7, putative, expressed	877	0				0				0				1	4	7	0.941256	11	2	6.5	0.996785	0				0				1	4	7	0.99954	13
osa-miR167h-3p	LOC_Os02g39720.3	splicing factor, arginine/serine-rich 7, putative, expressed	705	0				0				0				0				3	2	7	0.996785	0				0				6	2	7	0.96244	9
osa-miR167h-3p	LOC_Os02g39720.4	splicing factor, arginine/serine-rich 7, putative, expressed	705	0				0				0				2	2	7	0.518302	1	4	5	0.999995	0				0				2	2	7	0.96244	5
osa-miR167h-3p	LOC_Os02g39720.2	splicing factor, arginine/serine-rich 7, putative, expressed	714	0				0				0				0				1	4	7	0.999995	0				0				4	2	7	0.96244	5
osa-miR167h-3p	LOC_Os05g32170.1	TKL_IRAK_CR4L.5 - The CR4L subfamily has homology with Crinkly4, expressed	2165	0				0				0				0				1	4	7	0.999995	0				0				4	2	7	0.96244	5
osa-miR167h-3p	LOC_Os03g14540.1	UDP-glucuronate 4-epimerase, putative, expressed	1943	0				0				0				1	4	6.5	0.960089	1	4	4.5	0.999999	0				2	2	6.5	0.614946	4	2	6.5	0.975991	8
osa-miR167h-3p	LOC_Os07g36600.1	universal stress protein domain containing protein, putative, expressed	1439	0				0				0				2	1	6.5	0.0696577	0				0				6	2	6.5	0.614946	3	2	6.5	0.975991	11
osa-miR167h-3p	LOC_Os04g37619.1	zeaxanthin epoxidase, chloroplast precursor, putative, expressed	2493	0				0				0				0				2	2	7	0.99853	0				4	2	6.5	0.614946	2	2	6.5	0.975991	8
osa-miR168a-5p	LOC_Os03g31090.1	40S ribosomal protein S19, putative, expressed	403	0				0				0				0				20	2	6	0.990872	0				0				20	2	6	0.931787	40
osa-miR168a-5p	LOC_Os11g42160.1	F-box/LRR-repeat protein 3, putative, expressed	1794	0				0				0				0				4	2	7	0.996855	0				0				1	4	7	0.999553	5
osa-miR168a-5p	LOC_Os02g45070.2	PINHEAD, putative, expressed	574	0				0				0				0				32	2	5	0.873251	0				0				1	4	5	0.937024	33
osa-miR168a-5p	LOC_Os04g47870.1	PINHEAD, putative, expressed	678	0				0				0				0				24	2	5	0.873251	0				0				5	2	5	0.693015	29
osa-miR168a-5p	LOC_Os04g47870.2	PINHEAD, putative, expressed	718	0				0				0				0				5	2	5	0.873251	0				0				7	2	5	0.693015	12
osa-miR168a-5p	LOC_Os02g58490.1	PINHEAD, putative, expressed	456	0				0				0				0				4	2	5	0.873251	0				0				4	2	5	0.693015	8
osa-miR168a-5p	LOC_Os03g31134.1	retrotransposon protein, putative, Ty1-copia subclass, expressed	403	0				0				0				0				6	2	6	0.990872	0				0				23	0	6	0.0561233	29
osa-miR168a-5p	LOC_Os09g23110.1	transporter family protein, putative, expressed	712	0				0				0				0				6	2	6.5	0.999618	0				0				0				6
osa-miR168a-5p	LOC_Os06g07600.1	uncharacterized glycosyltransferase, putative, expressed	2401	0				0				0				0				3	2	6.5	0.999618	0				0				2	2	6.5	0.988892	5
osa-miR168b	LOC_Os11g42160.1	F-box/LRR-repeat protein 3, putative, expressed	1794	0				0				0				0				6	2	7	0.989371	0				0				1	4	7	0.997719	7
osa-miR168b	LOC_Os08g37456.2	flavonol synthase/flavanone 3-hydroxylase, putative, expressed	1134	0				0				0				1	4	7	0.89397	4	2	7	0.989371	0				0				0				5
osa-miR168b	LOC_Os04g54640.2	peptidase, cysteine peptidase active site, putative, expressed	1052	0				0				0				0				0				0				9	2	6.5	0.506502	1	4	6.5	0.998437	10
osa-miR168b	LOC_Os04g47870.2	PINHEAD, putative, expressed	718	0				0				0				0				5	2	3	0.444035	0				0				7	2	1	0.276178	12
osa-miR168b	LOC_Os02g58490.1	PINHEAD, putative, expressed	456	0				0				0				0				4	2	5.5	0.886308	0				0				4	2	5	0.711515	8
osa-miR168b	LOC_Os04g47870.1	PINHEAD, putative, expressed	678	0				0				0				0				2	2	7	0.431814	0				0				5	2	1	0.276178	7
osa-miR168b	LOC_Os02g45070.2	PINHEAD, putative, expressed	574	0				0				0				0				5	2	0	0.479142	0				0				1	4	0	0.582371	6
osa-miR168b	LOC_Os05g35740.2	subtilisin N-terminal Region family protein, expressed	472	0				0				0				0				9	2	6	0.990872	0				0				3	2	6	0.931787	12
osa-miR168b	LOC_Os05g35740.1	subtilisin N-terminal Region family protein, expressed	481	0				0				0				0				8	2	6	0.990872	0				0				1	4	6	0.998139	9
osa-miR169a	LOC_Os03g02240.1	AT-GTL1, putative, expressed	2593	0				0				0				0				17	2	7	0.97725	0				0				0				17
osa-miR169a	LOC_Os01g46610.1	dehydrogenase, putative, expressed	1467	0				0				0				1	4	6.5	0.845605	3	2	7	0.97725	0				1	4	6.5	0.562706	3	2	6.5	0.885022	8
osa-miR169a	LOC_Os12g42400.1	nuclear transcription factor Y subunit, putative, expressed	1267	0				0				0				0				177	0	3	0.0134898	0				332	0	3	0.00941367	44	2	3	0.428448	553	0.05
osa-miR169a	LOC_Os03g07880.3	nuclear transcription factor Y subunit, putative, expressed	767	0				0				0				0				459	0	3.5	0.0309012	0				34	0	3.5	0.0216219	25	0	3.5	0.0274271	518	0.05
osa-miR169a	LOC_Os03g44540.1	nuclear transcription factor Y subunit, putative, expressed	1729	0				0				0				0				321	0	3.5	0.0167596	0				2	2	4	0.163183	98	2	4	0.501496	421	0.05
osa-miR169a	LOC_Os03g48970.4	nuclear transcription factor Y subunit, putative, expressed	1239	0				0				0				0				117	0	4	0.0167596	0				209	2	4	0.163183	11	0	4	0.0148632	337	0.05
osa-miR169a	LOC_Os03g07880.1	nuclear transcription factor Y subunit, putative, expressed	855	0				0				0				0				21	0	5	0.0311936	0				245	0	3.5	0.0216219	23	0	3.5	0.0274271	289	0.05
osa-miR169a	LOC_Os12g42400.3	nuclear transcription factor Y subunit, putative, expressed	1258	0				0				0				0				51	0	3	0.0134898	0				92	0	3	0.00941367	43	2	3	0.428448	186	0.05
osa-miR169a	LOC_Os07g41720.1	nuclear transcription factor Y subunit, putative, expressed	1180	0				0				0				0				125	0	3.5	0.0309012	0				5	2	3.5	0.281687	53	0	3.5	0.0274271	183	0.05
osa-miR169a	LOC_Os03g07880.2	nuclear transcription factor Y subunit, putative, expressed	1004	0				0				0				0				114	0	3.5	0.0309012	0				49	2	3.5	0.281687	14	2	3.5	0.725509	177	0.05
osa-miR169a	LOC_Os12g42400.2	nuclear transcription factor Y subunit, putative, expressed	1213	0				0				0				0				52	0	3	0.0134898	0				75	0	3	0.00941367	41	2	3	0.428448	168	0.05
osa-miR169a	LOC_Os03g48970.3	nuclear transcription factor Y subunit, putative, expressed	1946	0				0				0				1	4	4	0.451886	120	0	4	0.0167596	0				20	2	4	0.163183	10	0	4	0.0148632	151	0.05
osa-miR169a	LOC_Os03g48970.1	nuclear transcription factor Y subunit, putative, expressed	1247	0				0				0				0				114	0	4	0.0167596	0				11	2	4	0.163183	8	0	4	0.0148632	133	0.05
osa-miR169a	LOC_Os03g48970.2	nuclear transcription factor Y subunit, putative, expressed	1776	0				0				0				0				114	0	4	0.0167596	0				9	2	4	0.163183	6	2	4	0.501496	129	0.05
osa-miR169a	LOC_Os03g29760.1	nuclear transcription factor Y subunit, putative, expressed	1295	0				0				0				0				103	0	3.5	0.0309012	0				2	2	3.5	0.281687	22	0	3.5	0.0274271	127	0.05
osa-miR169a	LOC_Os07g41720.2	nuclear transcription factor Y subunit, putative, expressed	1313	0				0				0				0				51	0	1	0.0309012	0				1	4	3.5	0.390056	69	0	3.5	0.0274271	121	0.05
osa-miR169a	LOC_Os02g53620.1	nuclear transcription factor Y subunit, putative, expressed	999	0				0				0				0				77	0	1.5	0.0143827	0				4	2	3	0.133381	10	0	3	0.0119612	91	0.05
osa-miR169a	LOC_Os03g29760.2	nuclear transcription factor Y subunit, putative, expressed	1375	0				0				0				0				33	0	1	0.0309012	0				8	2	3.5	0.281687	15	2	3.5	0.725509	56	0.05
osa-miR169a	LOC_Os07g06470.1	nuclear transcription factor Y subunit, putative, expressed	1436	0				0				0				0				37	0	2.5	0.0060181	0				1	4	2.5	0.090695	6	2	2.5	0.220126	44	0.05
osa-miR169a	LOC_Os03g29760.3	nuclear transcription factor Y subunit, putative, expressed	1275	0				0				0				2	2	3.5	0.25005	3	2	6.5	0.904459	0				8	2	3.5	0.281687	26	0	3.5	0.0274271	39	0.05
osa-miR169a	LOC_Os07g06470.2	nuclear transcription factor Y subunit, putative, expressed	1225	0				0				0				0				31	0	2.5	0.0060181	0				0				5	0	2.5	0.00533384	36	0.05
osa-miR169a	LOC_Os06g08720.1	OsSCP32 - Putative Serine Carboxypeptidase homologue, expressed	1447	0				1	4	4	0.0950115	0				0				8	2	7	0.710421	0				0				0				9
osa-miR169a	LOC_Os11g43934.2	pentatricopeptide, putative, expressed	4325	0				0				0				0				7	2	6	0.921439	0				0				0				7
osa-miR169a	LOC_Os03g46770.1	RNA recognition motif containing protein, expressed	629	0				0				0				4	3	6.5	0.00554249	0				0				0				109	2	6.5	0.885022	113	0.05
osa-miR169a	LOC_Os06g29630.1	transposon protein, putative, unclassified, expressed	1812	0				0				0				0				15	2	7	0.97725	0				0				0				15
osa-miR169b_c	LOC_Os01g46610.1	dehydrogenase, putative, expressed	1467	0				0				0				1	4	7	0.806555	18	2	6	0.964086	0				1	4	7	0.516799	3	2	7	0.850724	23
osa-miR169b_c	LOC_Os03g07880.3	nuclear transcription factor Y subunit, putative, expressed	767	0				0				0				0				459	0	3.5	0.0332383	0				34	0	3.5	0.0232656	25	0	3.5	0.0295054	518	0.05
osa-miR169b_c	LOC_Os12g42400.1	nuclear transcription factor Y subunit, putative, expressed	1267	0				0				0				0				125	0	3.5	0.0332383	0				332	0	3.5	0.0232656	44	2	3.5	0.751493	501	0.05
osa-miR169b_c	LOC_Os03g29760.2	nuclear transcription factor Y subunit, putative, expressed	1375	0				0				0				0				469	0	3.5	0.0332383	0				8	2	3.5	0.299737	15	2	3.5	0.751493	492	0.05
osa-miR169b_c	LOC_Os03g07880.1	nuclear transcription factor Y subunit, putative, expressed	855	0				0				0				0				156	0	3.5	0.0332383	0				245	0	3.5	0.0232656	23	0	3.5	0.0295054	424	0.05
osa-miR169b_c	LOC_Os03g48970.4	nuclear transcription factor Y subunit, putative, expressed	1239	0				0				0				0				117	0	4	0.0167596	0				209	2	4	0.163183	11	0	4	0.0148632	337	0.05
osa-miR169b_c	LOC_Os07g41720.2	nuclear transcription factor Y subunit, putative, expressed	1313	0				0				0				0				131	0	3.5	0.0332383	0				1	4	3.5	0.412817	69	0	3.5	0.0295054	201	0.05
osa-miR169b_c	LOC_Os12g42400.3	nuclear transcription factor Y subunit, putative, expressed	1258	0				0				0				0				51	0	3.5	0.0332383	0				92	0	3.5	0.0232656	43	2	3.5	0.751493	186	0.05
osa-miR169b_c	LOC_Os03g07880.2	nuclear transcription factor Y subunit, putative, expressed	1004	0				0				0				0				114	0	3.5	0.0332383	0				49	2	3.5	0.299737	14	2	3.5	0.751493	177	0.05
osa-miR169b_c	LOC_Os12g42400.2	nuclear transcription factor Y subunit, putative, expressed	1213	0				0				0				0				52	0	3.5	0.0332383	0				75	0	3.5	0.0232656	41	2	3.5	0.751493	168	0.05
osa-miR169b_c	LOC_Os03g44540.1	nuclear transcription factor Y subunit, putative, expressed	1729	0				0				0				0				57	0	0	0.0179459	0				2	2	4.5	0.173764	98	2	4.5	0.525677	157	0.05
osa-miR169b_c	LOC_Os03g48970.3	nuclear transcription factor Y subunit, putative, expressed	1946	0				0				0				1	4	4	0.451886	120	0	4	0.0167596	0				20	2	4	0.163183	10	0	4	0.0148632	151	0.05
osa-miR169b_c	LOC_Os03g48970.1	nuclear transcription factor Y subunit, putative, expressed	1247	0				0				0				0				114	0	4	0.0167596	0				11	2	4	0.163183	8	0	4	0.0148632	133	0.05
osa-miR169b_c	LOC_Os03g48970.2	nuclear transcription factor Y subunit, putative, expressed	1776	0				0				0				0				114	0	4	0.0167596	0				9	2	4	0.163183	6	2	4	0.501496	129	0.05
osa-miR169b_c	LOC_Os03g29760.1	nuclear transcription factor Y subunit, putative, expressed	1295	0				0				0				0				103	0	3.5	0.0332383	0				2	2	3.5	0.299737	22	0	3.5	0.0295054	127	0.05
osa-miR169b_c	LOC_Os07g41720.1	nuclear transcription factor Y subunit, putative, expressed	1180	0				0				0				0				50	0	3.5	0.0332383	0				5	2	3.5	0.299737	53	0	3.5	0.0295054	108	0.05
osa-miR169b_c	LOC_Os07g06470.2	nuclear transcription factor Y subunit, putative, expressed	1225	0				0				0				0				37	0	2.5	0.0060181	0				0				5	0	2.5	0.00533384	42	0.05
osa-miR169b_c	LOC_Os03g29760.3	nuclear transcription factor Y subunit, putative, expressed	1275	0				0				0				2	2	3.5	0.266467	1	4	6	0.994985	0				8	2	3.5	0.299737	26	0	3.5	0.0295054	37	0.05
osa-miR169b_c	LOC_Os02g53620.1	nuclear transcription factor Y subunit, putative, expressed	999	0				0				0				0				5	0	7	0.03353	0				4	2	3.5	0.299737	10	0	3.5	0.0295054	19	0.05
osa-miR169b_c	LOC_Os07g06470.1	nuclear transcription factor Y subunit, putative, expressed	1436	0				0				0				0				4	0	2.5	0.0060181	0				1	4	2.5	0.090695	6	2	2.5	0.220126	11	0.05
osa-miR169b_c	LOC_Os03g46770.1	RNA recognition motif containing protein, expressed	629	0				0				0				4	3	6.5	0.00624107	0				0				0				109	2	6.5	0.912534	113	0.05
osa-miR169b_c	LOC_Os01g62080.1	serine/threonine-protein kinase AFC1, putative, expressed	1206	0				0				0				0				18	2	6	0.964086	0				0				0				18
osa-miR169b_c	LOC_Os02g18820.1	WD domain, G-beta repeat domain containing protein, expressed	2833	0				0				0				1	4	6.5	0.878088	4	2	4	0.9859	0				0				1	4	6.5	0.99667	6
osa-miR169d	LOC_Os03g19380.1	calvin cycle protein CP12, putative, expressed	489	0				0				0				1	4	5.5	0.820561	0				0				4	2	5.5	0.398903	0				5
osa-miR169d	LOC_Os12g31780.1	nitrilase-associated protein, putative, expressed	446	0				0				0				1	4	6.5	0.920654	5	2	5.5	0.994091	0				0				1	4	6.5	0.99896	7
osa-miR169d	LOC_Os03g07880.3	nuclear transcription factor Y subunit, putative, expressed	767	0				0				0				0				459	0	3.5	0.00961157	0				34	0	3.5	0.00670331	25	0	3.5	0.00852048	518	0.05
osa-miR169d	LOC_Os12g42400.1	nuclear transcription factor Y subunit, putative, expressed	1267	0				0				0				0				40	0	0	0.00901356	0				332	0	4	0.00586786	44	2	4	0.293952	416	0.05
osa-miR169d	LOC_Os03g29760.2	nuclear transcription factor Y subunit, putative, expressed	1375	0				0				0				0				321	0	4.5	0.0179459	0				8	2	2.5	0.173764	15	2	2.5	0.525677	344	0.05
osa-miR169d	LOC_Os03g48970.4	nuclear transcription factor Y subunit, putative, expressed	1239	0				0				0				0				117	0	3	0.0108065	0				209	2	3	0.10821	11	0	3	0.00958043	337	0.05
osa-miR169d	LOC_Os03g07880.1	nuclear transcription factor Y subunit, putative, expressed	855	0				0				0				0				24	0	3.5	0.00961157	0				245	0	3.5	0.00670331	23	0	3.5	0.00852048	292	0.05
osa-miR169d	LOC_Os07g41720.1	nuclear transcription factor Y subunit, putative, expressed	1180	0				0				0				0				177	0	2.5	0.0179459	0				5	2	2.5	0.173764	53	0	2.5	0.0159163	235	0.05
osa-miR169d	LOC_Os12g42400.3	nuclear transcription factor Y subunit, putative, expressed	1258	0				0				0				0				51	0	4	0.00841519	0				92	0	4	0.00586786	43	2	4	0.293952	186	0.05
osa-miR169d	LOC_Os12g42400.2	nuclear transcription factor Y subunit, putative, expressed	1213	0				0				0				0				52	0	4	0.00841519	0				75	0	4	0.00586786	41	2	4	0.293952	168	0.05
osa-miR169d	LOC_Os03g48970.3	nuclear transcription factor Y subunit, putative, expressed	1946	0				0				0				1	4	3	0.320591	120	0	3	0.0108065	0				20	2	3	0.10821	10	0	3	0.00958043	151	0.05
osa-miR169d	LOC_Os07g41720.2	nuclear transcription factor Y subunit, putative, expressed	1313	0				0				0				0				77	0	0	0.0179459	0				1	4	2.5	0.248154	69	0	2.5	0.0159163	147	0.05
osa-miR169d	LOC_Os03g48970.1	nuclear transcription factor Y subunit, putative, expressed	1247	0				0				0				0				114	0	3	0.0108065	0				11	2	3	0.10821	8	0	3	0.00958043	133	0.05
osa-miR169d	LOC_Os03g48970.2	nuclear transcription factor Y subunit, putative, expressed	1776	0				0				0				0				114	0	3	0.0108065	0				9	2	3	0.10821	6	2	3	0.360789	129	0.05
osa-miR169d	LOC_Os03g44540.1	nuclear transcription factor Y subunit, putative, expressed	1729	0				0				0				0				29	0	3.5	0.00721737	0				2	2	4.5	0.073508	98	2	4.5	0.257956	129	0.05
osa-miR169d	LOC_Os03g29760.1	nuclear transcription factor Y subunit, putative, expressed	1295	0				0				0				0				103	0	2.5	0.0179459	0				2	2	2.5	0.173764	22	0	2.5	0.0159163	127	0.05
osa-miR169d	LOC_Os03g07880.2	nuclear transcription factor Y subunit, putative, expressed	1004	0				0				0				0				32	0	3.5	0.00961157	0				49	2	3.5	0.0967896	14	2	3.5	0.328201	95	0.05
osa-miR169d	LOC_Os02g53620.1	nuclear transcription factor Y subunit, putative, expressed	999	0				0				0				0				50	0	3	0.0188347	0				4	2	2.5	0.173764	10	0	2.5	0.0159163	64	0.05
osa-miR169d	LOC_Os03g29760.3	nuclear transcription factor Y subunit, putative, expressed	1275	0				0				0				2	2	2.5	0.152961	21	2	4	0.745838	0				8	2	2.5	0.173764	26	0	2.5	0.0159163	57	0.05
osa-miR169d	LOC_Os07g06470.1	nuclear transcription factor Y subunit, putative, expressed	1436	0				0				0				0				41	0	3.5	0.00721737	0				1	4	2	0.0992992	6	2	2	0.239276	48	0.05
osa-miR169d	LOC_Os07g06470.2	nuclear transcription factor Y subunit, putative, expressed	1225	0				0				0				0				37	0	2	0.00661792	0				0				5	0	2	0.00586566	42	0.05
osa-miR169d	LOC_Os06g08720.1	OsSCP32 - Putative Serine Carboxypeptidase homologue, expressed	1447	0				1	4	5	0.148236	0				0				115	0	2.5	0.0267977	0				0				0				116	0.05
osa-miR169d	LOC_Os03g46770.1	RNA recognition motif containing protein, expressed	629	0				0				0				4	3	6.5	0.00750997	67	2	6.5	0.994091	0				0				109	2	6.5	0.946803	180	0.05
osa-miR169d	LOC_Os10g25770.2	transcription initiation factor IIE subunit beta, putative, expressed	514	0				0				0				0				5	2	6.5	0.994091	0				0				0				5
osa-miR169e	LOC_Os03g02240.1	AT-GTL1, putative, expressed	2593	0				0				0				0				25	2	5	0.961665	0				0				0				25
osa-miR169e	LOC_Os10g17280.1	ATP synthase gamma chain, putative, expressed	1246	0				0				0				5	2	7	0.339674	4	2	7	0.961665	0				74	2	7	0.379473	5	2	7	0.845052	88
osa-miR169e	LOC_Os05g12640.3	BURP domain containing protein, expressed	1218	0				0				0				1	4	6.5	0.946091	8	2	6.5	0.997299	0				0				0				9
osa-miR169e	LOC_Os01g17430.1	coatomer subunit beta-1, putative, expressed	1805	0				1	4	7	0.234641	0				0				33	2	7	0.961665	0				0				0				34
osa-miR169e	LOC_Os03g04710.1	expressed protein	1307	0				0				0				0				13	2	7	0.975717	0				0				2	2	6	0.880653	15
osa-miR169e	LOC_Os02g39400.1	isochorismatase family protein, putative, expressed	656	0				0				0				0				13	2	6	0.997357	0				0				0				13
osa-miR169e	LOC_Os12g42400.1	nuclear transcription factor Y subunit, putative, expressed	1267	0				0				0				0				177	0	3.5	0.0167596	0				332	0	4	0.0117013	44	2	4	0.501496	553	0.05
osa-miR169e	LOC_Os03g07880.3	nuclear transcription factor Y subunit, putative, expressed	767	0				0				0				0				459	0	3.5	0.023856	0				34	0	3.5	0.0166741	25	0	3.5	0.0211653	518	0.05
osa-miR169e	LOC_Os02g53620.1	nuclear transcription factor Y subunit, putative, expressed	999	0				0				0				0				500	0	3	0.0241505	0				4	2	3.5	0.224696	10	0	3.5	0.0211653	514	0.05
osa-miR169e	LOC_Os03g07880.1	nuclear transcription factor Y subunit, putative, expressed	855	0				0				0				0				156	0	3.5	0.023856	0				245	0	3.5	0.0166741	23	0	3.5	0.0211653	424	0.05
osa-miR169e	LOC_Os03g29760.2	nuclear transcription factor Y subunit, putative, expressed	1375	0				0				0				0				327	0	2.5	0.023856	0				8	2	3.5	0.224696	15	2	3.5	0.630088	350	0.05
osa-miR169e	LOC_Os03g48970.4	nuclear transcription factor Y subunit, putative, expressed	1239	0				0				0				0				114	0	4	0.0167596	0				209	2	4	0.163183	11	0	4	0.0148632	334	0.05
osa-miR169e	LOC_Os07g41720.2	nuclear transcription factor Y subunit, putative, expressed	1313	0				0				0				0				131	0	3.5	0.023856	0				1	4	3.5	0.316343	69	0	3.5	0.0211653	201	0.05
osa-miR169e	LOC_Os12g42400.3	nuclear transcription factor Y subunit, putative, expressed	1258	0				0				0				0				51	0	4	0.0167596	0				92	0	4	0.0117013	43	2	4	0.501496	186	0.05
osa-miR169e	LOC_Os07g41720.1	nuclear transcription factor Y subunit, putative, expressed	1180	0				0				0				0				125	0	3.5	0.023856	0				5	2	3.5	0.224696	53	0	3.5	0.0211653	183	0.05
osa-miR169e	LOC_Os03g07880.2	nuclear transcription factor Y subunit, putative, expressed	1004	0				0				0				0				114	0	3.5	0.023856	0				49	2	3.5	0.224696	14	2	3.5	0.630088	177	0.05
osa-miR169e	LOC_Os12g42400.2	nuclear transcription factor Y subunit, putative, expressed	1213	0				0				0				0				31	0	3.5	0.0167596	0				75	0	4	0.0117013	41	2	4	0.501496	147	0.05
osa-miR169e	LOC_Os03g29760.1	nuclear transcription factor Y subunit, putative, expressed	1295	0				0				0				0				103	0	3.5	0.023856	0				2	2	3.5	0.224696	22	0	3.5	0.0211653	127	0.05
osa-miR169e	LOC_Os07g06470.2	nuclear transcription factor Y subunit, putative, expressed	1225	0				0				0				0				117	0	3	0.0108065	0				0				5	0	3	0.00958043	122	0.05
osa-miR169e	LOC_Os07g06470.1	nuclear transcription factor Y subunit, putative, expressed	1436	0				0				0				0				114	0	3	0.0108065	0				1	4	3	0.157292	6	2	3	0.360789	121	0.05
osa-miR169e	LOC_Os03g44540.1	nuclear transcription factor Y subunit, putative, expressed	1729	0				0				0				0				3	0	3.5	0.0143827	0				2	2	4.5	0.141613	98	2	4.5	0.449371	103	0.05
osa-miR169e	LOC_Os03g48970.1	nuclear transcription factor Y subunit, putative, expressed	1247	0				0				0				0				52	0	4	0.0167596	0				11	2	4	0.163183	8	0	4	0.0148632	71	0.05
osa-miR169e	LOC_Os03g48970.2	nuclear transcription factor Y subunit, putative, expressed	1776	0				0				0				0				45	0	2.5	0.0179459	0				9	2	4	0.163183	6	2	4	0.501496	60	0.05
osa-miR169e	LOC_Os03g29760.3	nuclear transcription factor Y subunit, putative, expressed	1275	0				0				0				2	2	3.5	0.19856	18	2	5.5	0.824375	0				8	2	3.5	0.224696	26	0	3.5	0.0211653	54	0.05
osa-miR169e	LOC_Os03g48970.3	nuclear transcription factor Y subunit, putative, expressed	1946	0				0				0				1	4	4	0.451886	3	2	3.5	0.704056	0				20	2	4	0.163183	10	0	4	0.0148632	34	0.05
osa-miR169e	LOC_Os03g46770.1	RNA recognition motif containing protein, expressed	629	0				0				0				4	3	5.5	0.00395297	67	2	5.5	0.963296	0				0				109	2	5.5	0.785931	180	0.05
osa-miR169e	LOC_Os05g03530.2	tetraspanin family protein, putative, expressed	703	1	4	6.5	0.339009	0				0				0				4	2	7	0.997577	0				0				0				5
osa-miR169e	LOC_Os02g18820.1	WD domain, G-beta repeat domain containing protein, expressed	2833	0				0				0				1	4	6.5	0.946091	4	2	7	0.997414	0				0				1	4	6.5	0.999635	6
osa-miR169f.1_g	LOC_Os10g17280.1	ATP synthase gamma chain, putative, expressed	1246	0				0				0				5	2	6.5	0.412117	1	4	5.5	0.999866	0				74	2	6.5	0.457083	5	2	6.5	0.908074	85
osa-miR169f.1_g	LOC_Os03g44620.2	chaperone protein dnaJ, putative, expressed	1470	0				0				0				1	4	7	0.789204	2	2	7	0.957262	0				0				5	2	7	0.835116	8
osa-miR169f.1_g	LOC_Os02g39400.1	isochorismatase family protein, putative, expressed	656	0				0				0				0				5	2	4.5	0.984618	0				0				0				5
osa-miR169f.1_g	LOC_Os12g42400.1	nuclear transcription factor Y subunit, putative, expressed	1267	0				0				0				0				913	0	0	0.00901356	0				332	0	2.5	0.00628567	44	2	2.5	0.311289	1289	0.05
osa-miR169f.1_g	LOC_Os03g07880.3	nuclear transcription factor Y subunit, putative, expressed	767	0				0				0				0				459	0	4	0.0352786	0				34	0	4	0.0247016	25	0	4	0.0313203	518	0.05
osa-miR169f.1_g	LOC_Os03g48970.2	nuclear transcription factor Y subunit, putative, expressed	1776	0				0				0				0				469	0	4	0.0352786	0				9	2	4	0.315159	6	2	4	0.772204	484	0.05
osa-miR169f.1_g	LOC_Os03g48970.4	nuclear transcription factor Y subunit, putative, expressed	1239	0				0				0				0				114	0	4	0.0352786	0				209	2	4	0.315159	11	0	4	0.0313203	334	0.05
osa-miR169f.1_g	LOC_Os07g06470.1	nuclear transcription factor Y subunit, putative, expressed	1436	0				0				0				0				321	0	3	0.00541793	0				1	4	3.5	0.0732392	6	2	3.5	0.180366	328	0.05
osa-miR169f.1_g	LOC_Os03g07880.1	nuclear transcription factor Y subunit, putative, expressed	855	0				0				0				0				4	0	5	0.0355697	0				245	0	4	0.0247016	23	0	4	0.0313203	272	0.05
osa-miR169f.1_g	LOC_Os07g41720.2	nuclear transcription factor Y subunit, putative, expressed	1313	0				0				0				0				131	0	4	0.0352786	0				1	4	4	0.432035	69	0	4	0.0313203	201	0.05
osa-miR169f.1_g	LOC_Os12g42400.3	nuclear transcription factor Y subunit, putative, expressed	1258	0				0				0				0				51	0	2.5	0.00901356	0				92	0	2.5	0.00628567	43	2	2.5	0.311289	186	0.05
osa-miR169f.1_g	LOC_Os03g07880.2	nuclear transcription factor Y subunit, putative, expressed	1004	0				0				0				0				114	0	4	0.0352786	0				49	2	4	0.315159	14	2	4	0.772204	177	0.05
osa-miR169f.1_g	LOC_Os07g41720.1	nuclear transcription factor Y subunit, putative, expressed	1180	0				0				0				0				117	0	4	0.0352786	0				5	2	4	0.315159	53	0	4	0.0313203	175	0.05
osa-miR169f.1_g	LOC_Os12g42400.2	nuclear transcription factor Y subunit, putative, expressed	1213	0				0				0				0				52	0	2.5	0.00901356	0				75	0	2.5	0.00628567	41	2	2.5	0.311289	168	0.05
osa-miR169f.1_g	LOC_Os03g48970.1	nuclear transcription factor Y subunit, putative, expressed	1247	0				0				0				0				125	0	4	0.0352786	0				11	2	4	0.315159	8	0	4	0.0313203	144	0.05
osa-miR169f.1_g	LOC_Os03g29760.2	nuclear transcription factor Y subunit, putative, expressed	1375	0				0				0				0				114	0	4	0.0352786	0				8	2	4	0.315159	15	2	4	0.772204	137	0.05
osa-miR169f.1_g	LOC_Os03g44540.1	nuclear transcription factor Y subunit, putative, expressed	1729	0				0				0				0				31	0	2.5	0.0060181	0				2	2	3	0.0556537	98	2	3	0.200493	131	0.05
osa-miR169f.1_g	LOC_Os02g53620.1	nuclear transcription factor Y subunit, putative, expressed	999	0				0				0				0				114	0	4	0.00421649	0				4	2	2	0.0343885	10	0	2	0.00293714	128	0.05
osa-miR169f.1_g	LOC_Os03g29760.1	nuclear transcription factor Y subunit, putative, expressed	1295	0				0				0				0				103	0	4	0.0352786	0				2	2	4	0.315159	22	0	4	0.0313203	127	0.05
osa-miR169f.1_g	LOC_Os07g06470.2	nuclear transcription factor Y subunit, putative, expressed	1225	0				0				0				0				37	0	3.5	0.00481739	0				0				5	0	3.5	0.00426936	42	0.05
osa-miR169f.1_g	LOC_Os03g29760.3	nuclear transcription factor Y subunit, putative, expressed	1275	0				0				0				2	2	4	0.280537	2	2	6	0.9264	0				8	2	4	0.315159	26	0	4	0.0313203	38	0.05
osa-miR169f.1_g	LOC_Os03g48970.3	nuclear transcription factor Y subunit, putative, expressed	1946	0				0				0				1	4	4	0.721323	1	4	5.5	0.996204	0				20	2	4	0.315159	10	0	4	0.0313203	32	0.05
osa-miR169f.1_g	LOC_Os03g46770.1	RNA recognition motif containing protein, expressed	629	0				0				0				4	3	6	0.00868225	0				0				0				109	2	6	0.966416	113	0.05
osa-miR169f.1_g	LOC_Os07g42250.1	strictosidine synthase, putative, expressed	1198	0				0				0				1	4	5	0.528384	11	2	5	0.781721	0				0				0				12
osa-miR169f.1_g	LOC_Os03g58850.1	uncharacterized PE-PGRS family protein PE_PGRS3 precursor, putative, expressed	587	0				0				0				0				0				0				0				16	2	7	0.835116	16
osa-miR169f.2	LOC_Os10g28360.1	1,2-dihydroxy-3-keto-5-methylthiopentene dioxygenase protein, putative, expressed	834	0				0				0				0				9	2	7	0.998653	0				1	4	6	0.763163	0				10
osa-miR169f.2	LOC_Os03g29460.1	60S ribosomal protein, putative, expressed	606	0				0				0				0				3	2	6.5	0.99965	0				0				8	2	6.5	0.989431	11
osa-miR169f.2	LOC_Os10g33800.1	lactate/malate dehydrogenase, putative, expressed	181	0				0				0				0				5	2	5.5	0.999328	0				0				0				5
osa-miR169h_i-5p.1_j_k_l_m	LOC_Os10g17280.1	ATP synthase gamma chain, putative, expressed	1246	0				0				0				5	2	7	0.380386	0				0				74	2	7	0.423255	5	2	7	0.883584	84
osa-miR169h_i-5p.1_j_k_l_m	LOC_Os01g13520.2	auxin response factor 1, putative, expressed	1764	0				0				0				0				6	2	6.5	0.998326	0				0				0				6
osa-miR169h_i-5p.1_j_k_l_m	LOC_Os06g45370.1	fructose-1,6-bisphosphatase, putative, expressed	1448	0				0				0				0				3	2	6	0.980033	0				1	4	6	0.575003	1	4	6	0.994694	5
osa-miR169h_i-5p.1_j_k_l_m	LOC_Os03g07880.2	nuclear transcription factor Y subunit, putative, expressed	1004	0				0				0				0				500	0	2.5	0.0267977	0				49	2	3	0.248972	14	2	3	0.673329	563	0.05
osa-miR169h_i-5p.1_j_k_l_m	LOC_Os03g07880.3	nuclear transcription factor Y subunit, putative, expressed	767	0				0				0				0				459	0	3	0.0267977	0				34	0	3	0.0187387	25	0	3	0.0237792	518	0.05
osa-miR169h_i-5p.1_j_k_l_m	LOC_Os12g42400.1	nuclear transcription factor Y subunit, putative, expressed	1267	0				0				0				0				114	0	3	0.0267977	0				332	0	3	0.0187387	44	2	3	0.673329	490	0.05
osa-miR169h_i-5p.1_j_k_l_m	LOC_Os02g53620.1	nuclear transcription factor Y subunit, putative, expressed	999	0				0				0				0				321	0	2	0.00331445	0				4	2	2.5	0.0313117	10	0	2.5	0.00267049	335	0.05
osa-miR169h_i-5p.1_j_k_l_m	LOC_Os03g48970.4	nuclear transcription factor Y subunit, putative, expressed	1239	0				0				0				0				114	0	3	0.0267977	0				209	2	3	0.248972	11	0	3	0.0237792	334	0.05
osa-miR169h_i-5p.1_j_k_l_m	LOC_Os07g06470.1	nuclear transcription factor Y subunit, putative, expressed	1436	0				0				0				0				321	0	4	0.0167596	0				1	4	3.5	0.233721	6	2	3.5	0.501496	328	0.05
osa-miR169h_i-5p.1_j_k_l_m	LOC_Os03g07880.1	nuclear transcription factor Y subunit, putative, expressed	855	0				0				0				0				5	0	7	0.0267977	0				245	0	3	0.0187387	23	0	3	0.0237792	273	0.05
osa-miR169h_i-5p.1_j_k_l_m	LOC_Os12g42400.2	nuclear transcription factor Y subunit, putative, expressed	1213	0				0				0				0				117	0	3	0.0267977	0				75	0	3	0.0187387	41	2	3	0.673329	233	0.05
osa-miR169h_i-5p.1_j_k_l_m	LOC_Os03g44540.1	nuclear transcription factor Y subunit, putative, expressed	1729	0				0				0				0				114	0	4	0.0167596	0				2	2	3.5	0.163183	98	2	3.5	0.501496	214	0.05
osa-miR169h_i-5p.1_j_k_l_m	LOC_Os03g29760.1	nuclear transcription factor Y subunit, putative, expressed	1295	0				0				0				0				179	0	3.5	0.0167596	0				2	2	3.5	0.163183	22	0	3.5	0.0148632	203	0.05
osa-miR169h_i-5p.1_j_k_l_m	LOC_Os12g42400.3	nuclear transcription factor Y subunit, putative, expressed	1258	0				0				0				0				51	0	3	0.0267977	0				92	0	3	0.0187387	43	2	3	0.673329	186	0.05
osa-miR169h_i-5p.1_j_k_l_m	LOC_Os07g41720.1	nuclear transcription factor Y subunit, putative, expressed	1180	0				0				0				0				103	0	4	0.00421649	0				5	2	4	0.0435602	53	0	4	0.00373668	161	0.05
osa-miR169h_i-5p.1_j_k_l_m	LOC_Os07g06470.2	nuclear transcription factor Y subunit, putative, expressed	1225	0				0				0				0				117	0	4	0.0167596	0				0				5	0	3.5	0.0148632	122	0.05
osa-miR169h_i-5p.1_j_k_l_m	LOC_Os07g41720.2	nuclear transcription factor Y subunit, putative, expressed	1313	0				0				0				0				31	0	3.5	0.00481739	0				1	4	4	0.064386	69	0	4	0.00373668	101	0.05
osa-miR169h_i-5p.1_j_k_l_m	LOC_Os03g48970.1	nuclear transcription factor Y subunit, putative, expressed	1247	0				0				0				0				52	0	3	0.0267977	0				11	2	3	0.248972	8	0	3	0.0237792	71	0.05
osa-miR169h_i-5p.1_j_k_l_m	LOC_Os03g29760.2	nuclear transcription factor Y subunit, putative, expressed	1375	0				0				0				0				37	0	3.5	0.0167596	0				8	2	3.5	0.163183	15	2	3.5	0.501496	60	0.05
osa-miR169h_i-5p.1_j_k_l_m	LOC_Os03g29760.3	nuclear transcription factor Y subunit, putative, expressed	1275	0				0				0				2	2	3.5	0.143535	5	2	3.5	0.704056	0				8	2	3.5	0.163183	26	0	3.5	0.0148632	41	0.05
osa-miR169h_i-5p.1_j_k_l_m	LOC_Os03g48970.3	nuclear transcription factor Y subunit, putative, expressed	1946	0				0				0				1	4	3	0.619523	0				0				20	2	3	0.248972	10	0	3	0.0237792	31	0.05
osa-miR169h_i-5p.1_j_k_l_m	LOC_Os03g48970.2	nuclear transcription factor Y subunit, putative, expressed	1776	0				0				0				0				10	0	4.5	0.0267977	0				9	2	3	0.248972	6	2	3	0.673329	25	0.05
osa-miR169h_i-5p.1_j_k_l_m	LOC_Os02g38440.1	oxidoreductase, short chain dehydrogenase/reductase family, putative, expressed	1075	0				0				0				1	4	7	0.843938	0				0				0				5	2	7	0.883584	6
osa-miR169h_i-5p.1_j_k_l_m	LOC_Os03g46770.1	RNA recognition motif containing protein, expressed	629	0				0				0				4	3	5.5	0.00484341	67	2	6.5	0.97725	0				0				109	2	5.5	0.848857	180	0.05
osa-miR169i-3p	LOC_Os01g14670.1	Cupin domain containing protein, expressed	937	0				0				0				11	2	7	0.446834	1	4	7	0.999954	0				0				0				12
osa-miR169i-3p	LOC_Os03g13790.1	myb/SANT domain protein, putative, expressed	2444	0				0				0				0				7	2	7	0.990466	0				0				1	4	7	0.998028	8
osa-miR169i-5p.2	LOC_Os03g07570.4	aminotransferase, putative, expressed	1659	0				0				0				0				5	2	5	0.886308	0				0				0				5
osa-miR169i-5p.2	LOC_Os03g06410.1	protein kinase domain containing protein, expressed	2854	0				0				0				0				5	2	3	0.935402	0				0				0				5
osa-miR169n_o	LOC_Os08g27070.1	co-chaperone protein SBA1, putative, expressed	894	0				0				0				6	2	6.5	0.50204	1	4	6	0.999993	0				0				4	2	6.5	0.956398	11
osa-miR169n_o	LOC_Os05g43530.1	CSLC7 - cellulose synthase-like family C, expressed	2193	0				0				0				0				11	2	6.5	0.995246	0				0				1	4	6	0.999223	12
osa-miR169n_o	LOC_Os01g05800.2	inner membrane protein, putative, expressed	1803	0				0				0				0				1	4	6	0.999989	1	4	6	0.0805096	4	2	6	0.542778	0				6
osa-miR169n_o	LOC_Os01g05800.1	inner membrane protein, putative, expressed	1806	0				0				0				0				2	2	6	0.995246	2	0	6	0.00579236	1	4	6	0.689453	0				5	0.05
osa-miR169n_o	LOC_Os12g42400.1	nuclear transcription factor Y subunit, putative, expressed	1267	0				0				0				0				37	0	3	0.0108065	0				332	0	1.5	0.00753805	44	2	1.5	0.360789	413	0.05
osa-miR169n_o	LOC_Os03g48970.4	nuclear transcription factor Y subunit, putative, expressed	1239	0				0				0				0				114	0	3	0.0108065	0				209	2	3	0.10821	11	0	3	0.00958043	334	0.05
osa-miR169n_o	LOC_Os03g44540.1	nuclear transcription factor Y subunit, putative, expressed	1729	0				0				0				0				97	0	2	0.00331445	0				2	2	2	0.0343885	98	2	2	0.127805	197	0.05
osa-miR169n_o	LOC_Os12g42400.3	nuclear transcription factor Y subunit, putative, expressed	1258	0				0				0				0				51	0	1.5	0.0108065	0				92	0	1.5	0.00753805	43	2	1.5	0.360789	186	0.05
osa-miR169n_o	LOC_Os07g06470.2	nuclear transcription factor Y subunit, putative, expressed	1225	0				0				0				0				177	0	3.5	0.0191308	0				0				5	0	5.5	0.0169684	182	0.05
osa-miR169n_o	LOC_Os12g42400.2	nuclear transcription factor Y subunit, putative, expressed	1213	0				0				0				0				31	0	3	0.0108065	0				75	0	1.5	0.00753805	41	2	1.5	0.360789	147	0.05
osa-miR169n_o	LOC_Os03g48970.3	nuclear transcription factor Y subunit, putative, expressed	1946	0				0				0				1	4	3	0.320591	48	0	3	0.0108065	0				20	2	3	0.10821	10	0	3	0.00958043	79	0.05
osa-miR169n_o	LOC_Os03g48970.1	nuclear transcription factor Y subunit, putative, expressed	1247	0				0				0				0				52	0	1.5	0.0108065	0				11	2	3	0.10821	8	0	3	0.00958043	71	0.05
osa-miR169n_o	LOC_Os02g53620.1	nuclear transcription factor Y subunit, putative, expressed	999	0				0				0				0				31	0	2	0.00661792	0				4	2	4	0.0646235	10	0	4	0.00559979	45	0.05
osa-miR169n_o	LOC_Os03g48970.2	nuclear transcription factor Y subunit, putative, expressed	1776	0				0				0				0				26	0	3	0.0108065	0				9	2	3	0.10821	6	2	3	0.360789	41	0.05
osa-miR169n_o	LOC_Os07g06470.1	nuclear transcription factor Y subunit, putative, expressed	1436	0				0				0				0				10	0	5	0.0194267	0				1	4	5.5	0.262316	6	2	5.5	0.548686	17	0.05
osa-miR169n_o	LOC_Os02g38440.1	oxidoreductase, short chain dehydrogenase/reductase family, putative, expressed	1075	0				0				0				1	4	7	0.874097	1	4	7	0.999872	0				0				5	2	7	0.90921	7
osa-miR169n_o	LOC_Os02g28830.1	tetratricopeptide repeat domain containing protein, expressed	2364	0				0				1	4	6	0.731307	1	4	6	0.928732	2	2	6	0.995246	0				0				1	4	6	0.999223	5
osa-miR169p	LOC_Os07g45320.1	COX VIIa, putative, expressed	364	0				0				0				3	2	6.5	0.207381	0				0				0				4	2	6.5	0.648032	7
osa-miR169p	LOC_Os06g29630.1	transposon protein, putative, unclassified, expressed	1812	0				0				0				0				41	2	3	0.542845	0				0				0				41
osa-miR169q	LOC_Os03g16010.1	BRASSINOSTEROID INSENSITIVE 1-associated receptor kinase 1 precursor, putative, expressed	1595	0				0				0				0				7	2	6.5	0.994091	0				0				0				7
osa-miR169q	LOC_Os10g36550.2	CRP3 - Cysteine-rich family protein precursor, expressed	870	0				0				0				4	2	7	0.371754	6	2	7	0.974638	0				0				1	4	7	0.992476	11
osa-miR169q	LOC_Os10g36550.1	CRP3 - Cysteine-rich family protein precursor, expressed	828	0				0				0				0				5	2	7	0.974638	0				0				0				5
osa-miR169q	LOC_Os08g13440.2	cupin domain containing protein, expressed	120	0				0				0				0				7	2	6.5	0.994091	0				0				0				7
osa-miR169q	LOC_Os08g13440.3	cupin domain containing protein, expressed	120	0				0				0				0				5	2	5.5	0.994091	0				0				0				5
osa-miR169q	LOC_Os01g34700.2	dienelactone hydrolase family protein, expressed	910	0				0				0				2	2	6.5	0.479501	1	4	6.5	0.999984	0				2	2	6.5	0.527999	2	2	6.5	0.946803	7
osa-miR169q	LOC_Os03g14334.1	expressed protein	1326	0				0				0				1	4	6.5	0.920654	17	2	6.5	0.994091	0				0				0				18
osa-miR169q	LOC_Os03g27010.1	expressed protein	1212	0				0				0				1	4	7	0.835331	0				0				0				5	2	7	0.876118	6
osa-miR169q	LOC_Os08g25570.1	histone deacetylase, putative, expressed	904	0				0				0				0				9	2	6.5	0.994091	0				0				0				9
osa-miR169q	LOC_Os01g53294.1	respiratory burst oxidase protein B, putative, expressed	2741	0				0				0				0				0				0				5	2	6	0.373523	0				5
osa-miR169q	LOC_Os03g58470.1	retrotransposon protein, putative, Ty3-gypsy subclass, expressed	1039	0				0				0				1	4	7	0.835331	0				0				0				6	2	7	0.876118	7
osa-miR169q	LOC_Os03g46770.1	RNA recognition motif containing protein, expressed	629	0				0				0				4	3	6.5	0.00750997	67	2	6	0.994925	0				0				109	2	6.5	0.946803	180	0.05
osa-miR169r-3p	LOC_Os11g09140.2	DUF803 domain containing, putative, expressed	1185	0				0				0				1	4	6.5	0.985762	4	2	5.5	0.999818	0				0				0				5
osa-miR169r-3p	LOC_Os07g42300.1	elongation factor protein, putative, expressed	495	0				0				0				0				5	2	7	0.996175	0				0				4	2	7	0.958513	9
osa-miR169r-3p	LOC_Os01g69230.1	exo70 exocyst complex subunit domain containing protein, expressed	1097	0				0				0				0				13	2	5.5	0.996175	0				0				0				13
osa-miR169r-3p	LOC_Os04g58880.1	exo70 exocyst complex subunit, putative, expressed	1947	0				0				0				0				8	2	6.5	0.996175	0				0				0				8
osa-miR169r-3p	LOC_Os01g53730.1	expressed protein	499	0				0				0				0				7	2	6.5	0.996175	0				0				1	4	7	0.999419	8
osa-miR169r-3p	LOC_Os09g15420.1	NAD dependent epimerase/dehydratase family protein, putative, expressed	614	0				0				0				0				20	2	3	0.542845	0				0				1	4	4.5	0.649289	21
osa-miR169r-3p	LOC_Os06g46000.1	tubulin/FtsZ domain containing protein, putative, expressed	1441	0				0				0				2	2	7	0.507521	1	4	6.5	0.999993	0				0				8	2	7	0.958513	11
osa-miR169r-5p	LOC_Os08g27070.1	co-chaperone protein SBA1, putative, expressed	894	0				0				0				6	2	7	0.458944	0				0				0				4	2	7	0.93669	10
osa-miR169r-5p	LOC_Os02g09180.1	CUE domain containing protein, expressed	727	0				0				0				0				9	2	7	0.991988	0				0				0				9
osa-miR169r-5p	LOC_Os06g45370.1	fructose-1,6-bisphosphatase, putative, expressed	1448	0				0				0				0				3	2	6	0.994925	0				1	4	6	0.684992	1	4	6	0.999152	5
osa-miR169r-5p	LOC_Os01g05800.1	inner membrane protein, putative, expressed	1806	0				0				0				0				3	2	6.5	0.999999	2	0	6.5	0.0153718	1	4	6.5	0.955774	0				6	0.05
osa-miR169r-5p	LOC_Os01g05800.2	inner membrane protein, putative, expressed	1803	0				0				0				0				1	4	6.5	1	1	4	6.5	0.200548	4	2	6.5	0.875928	0				6
osa-miR169r-5p	LOC_Os03g07880.1	nuclear transcription factor Y subunit, putative, expressed	855	0				0				0				0				756	0	2	0.00991044	0				245	0	2	0.00691206	23	0	2	0.00878558	1024	0.05
osa-miR169r-5p	LOC_Os03g07880.2	nuclear transcription factor Y subunit, putative, expressed	1004	0				0				0				0				469	0	2	0.00991044	0				49	2	2	0.0996584	14	2	2	0.3365	532	0.05
osa-miR169r-5p	LOC_Os03g07880.3	nuclear transcription factor Y subunit, putative, expressed	767	0				0				0				0				459	0	2	0.00991044	0				34	0	2	0.00691206	25	0	2	0.00878558	518	0.05
osa-miR169r-5p	LOC_Os12g42400.1	nuclear transcription factor Y subunit, putative, expressed	1267	0				0				0				0				114	0	3	0.0188347	0				332	0	3	0.0131543	44	2	3	0.543041	490	0.05
osa-miR169r-5p	LOC_Os07g06470.1	nuclear transcription factor Y subunit, putative, expressed	1436	0				0				0				0				327	0	3	0.0214962	0				1	4	3.5	0.289843	6	2	3.5	0.591409	334	0.05
osa-miR169r-5p	LOC_Os03g48970.4	nuclear transcription factor Y subunit, putative, expressed	1239	0				0				0				0				114	0	3	0.0188347	0				209	2	3	0.181612	11	0	3	0.0167055	334	0.05
osa-miR169r-5p	LOC_Os07g41720.2	nuclear transcription factor Y subunit, putative, expressed	1313	0				0				0				0				179	0	4	0.0146801	0				1	4	4	0.207793	69	0	4	0.0130174	249	0.05
osa-miR169r-5p	LOC_Os07g41720.1	nuclear transcription factor Y subunit, putative, expressed	1180	0				0				0				0				177	0	4	0.0146801	0				5	2	4	0.144339	53	0	4	0.0130174	235	0.05
osa-miR169r-5p	LOC_Os12g42400.2	nuclear transcription factor Y subunit, putative, expressed	1213	0				0				0				0				117	0	3	0.0188347	0				75	0	3	0.0131543	41	2	3	0.543041	233	0.05
osa-miR169r-5p	LOC_Os12g42400.3	nuclear transcription factor Y subunit, putative, expressed	1258	0				0				0				0				51	0	3	0.0188347	0				92	0	3	0.0131543	43	2	3	0.543041	186	0.05
osa-miR169r-5p	LOC_Os02g53620.1	nuclear transcription factor Y subunit, putative, expressed	999	0				0				0				0				156	0	4	0.00631806	0				4	2	2.5	0.0616431	10	0	2.5	0.00533384	170	0.05
osa-miR169r-5p	LOC_Os03g29760.1	nuclear transcription factor Y subunit, putative, expressed	1295	0				0				0				0				131	0	3.5	0.0214962	0				2	2	3.5	0.204711	22	0	3.5	0.0190691	155	0.05
osa-miR169r-5p	LOC_Os03g44540.1	nuclear transcription factor Y subunit, putative, expressed	1729	0				0				0				0				24	0	2.5	0.0060181	0				2	2	2.5	0.0616431	98	2	2.5	0.220126	124	0.05
osa-miR169r-5p	LOC_Os03g48970.1	nuclear transcription factor Y subunit, putative, expressed	1247	0				0				0				0				52	0	3	0.0188347	0				11	2	3	0.181612	8	0	3	0.0167055	71	0.05
osa-miR169r-5p	LOC_Os03g29760.2	nuclear transcription factor Y subunit, putative, expressed	1375	0				0				0				0				37	0	3.5	0.0214962	0				8	2	3.5	0.204711	15	2	3.5	0.591409	60	0.05
osa-miR169r-5p	LOC_Os03g29760.3	nuclear transcription factor Y subunit, putative, expressed	1275	0				0				0				2	2	3.5	0.180622	0				0				8	2	3.5	0.204711	26	0	3.5	0.0190691	36	0.05
osa-miR169r-5p	LOC_Os03g48970.3	nuclear transcription factor Y subunit, putative, expressed	1946	0				0				0				1	4	3	0.491572	0				0				20	2	3	0.181612	10	0	3	0.0167055	31	0.05
osa-miR169r-5p	LOC_Os03g48970.2	nuclear transcription factor Y subunit, putative, expressed	1776	0				0				0				0				3	0	3	0.0188347	0				9	2	3	0.181612	6	2	3	0.543041	18	0.05
osa-miR169r-5p	LOC_Os07g06470.2	nuclear transcription factor Y subunit, putative, expressed	1225	0				0				0				0				5	0	5.5	0.0214962	0				0				5	0	3.5	0.0190691	10	0.05
osa-miR169r-5p	LOC_Os06g08720.1	OsSCP32 - Putative Serine Carboxypeptidase homologue, expressed	1447	0				1	4	5	0.170711	0				0				33	2	7	0.902359	0				0				0				34
osa-miR169r-5p	LOC_Os03g46770.1	RNA recognition motif containing protein, expressed	629	0				0				0				4	3	6	0.00773186	67	2	6	0.997357	0				0				109	2	6	0.951236	180	0.05
osa-miR171a	LOC_Os02g44360.1	scarecrow transcription factor family protein, putative, expressed	1362	0				0				0				0				3	1	3.5	0.013826	0				1	4	0	0.248154	44	2	0	0.525677	48	0.05
osa-miR171a	LOC_Os04g46860.1	scarecrow, putative, expressed	1337	0				0				0				0				179	0	2.5	0.0179459	0				2	2	0	0.173764	116	0	0	0.0159163	297	0.05
osa-miR171a	LOC_Os02g44370.1	scarecrow, putative, expressed	1537	0				0				0				0				2	2	5.5	0.728707	0				3	2	0	0.173764	34	2	0	0.525677	39
osa-miR171b	LOC_Os02g47470.2	cytochrome P450, putative, expressed	1887	4	2	6.5	0.21146	1	4	6.5	0.284772	4	2	6.5	0.307806	0				0				0				0				0				9
osa-miR171b	LOC_Os02g47470.1	cytochrome P450, putative, expressed	1732	3	3	6.5	0.0271995	1	4	6.5	0.284772	0				0				3	2	6.5	0.987074	0				0				0				7	0.05
osa-miR171b	LOC_Os02g47470.3	cytochrome P450, putative, expressed	1267	2	2	6.5	0.21146	0				2	2	6.5	0.307806	0				2	2	6.5	0.983221	0				0				0				6
osa-miR171b	LOC_Os11g28330.1	hypothetical protein	372	0				0				0				0				500	0	3	0.0373146	0				0				0				500	0.05
osa-miR171b	LOC_Os08g10020.1	photosystem II 10 kDa polypeptide, chloroplast precursor, putative, expressed	790	0				0				0				8	2	6.5	0.405575	2	2	7	0.983582	0				183	2	6.5	0.45013	1	4	6.5	0.995796	194
osa-miR171b	LOC_Os08g10020.3	photosystem II 10 kDa polypeptide, chloroplast precursor, putative, expressed	745	0				0				0				3	2	6.5	0.405575	27	2	6.5	0.983221	0				48	2	6.5	0.45013	0				78
osa-miR171b	LOC_Os08g10020.2	photosystem II 10 kDa polypeptide, chloroplast precursor, putative, expressed	710	0				0				0				0				2	2	5.5	0.983221	0				13	2	6.5	0.45013	1	4	6.5	0.995796	16
osa-miR171b	LOC_Os01g52390.1	plasminogen activator inhibitor 1 RNA-binding protein, putative, expressed	1459	0				0				0				0				0				0				0				5	2	5.5	0.785931	5
osa-miR171b	LOC_Os03g58710.1	riboflavin biosynthesis protein-related, putative, expressed	1326	0				0				0				1	4	6	0.985296	6	2	7	0.999805	0				0				0				7
osa-miR171b	LOC_Os02g44360.1	scarecrow transcription factor family protein, putative, expressed	1362	0				0				0				0				32	1	0	0.0129675	0				1	4	1	0.219011	44	2	1	0.476081	77	0.05
osa-miR171b	LOC_Os04g46860.1	scarecrow, putative, expressed	1337	0				0				0				0				3	0	3	0.0161659	0				2	2	1	0.152466	116	0	1	0.0138089	121	0.05
osa-miR171b	LOC_Os02g44370.1	scarecrow, putative, expressed	1537	0				0				0				0				8	2	7	0.677165	0				3	2	1	0.152466	34	2	1	0.476081	45
osa-miR171c-5p	LOC_Os07g43030.1	calmodulin-binding transcription activator, putative, expressed	3060	0				0				0				2	2	6	0.33417	1	4	6	0.998917	0				0				2	2	6	0.839165	5
osa-miR171c-5p	LOC_Os07g14270.2	calreticulin precursor protein, putative, expressed	898	0				0				0				0				4	2	7	0.996005	0				0				2	2	7	0.957468	6
osa-miR171c-5p	LOC_Os06g47800.1	disease resistance protein RGA3, putative, expressed	2729	0				0				0				0				10	2	6.5	0.999482	0				0				0				10
osa-miR171c-5p	LOC_Os11g11960.1	disease resistance protein RPM1, putative, expressed	1421	0				0				0				0				5	2	6.5	0.999482	0				0				0				5
osa-miR171c-5p	LOC_Os03g08430.1	SAC domain containing protein, putative, expressed	2347	0				0				0				0				6	2	6.5	0.999482	0				0				0				6
osa-miR171c-5p	LOC_Os01g67850.1	zinc finger, RING-type, putative, expressed	1281	0				0				0				0				1	4	6.5	1	0				3	2	6.5	0.669475	1	4	6.5	0.99996	5
osa-miR171d-5p	LOC_Os02g39530.2	expressed protein	1027	0				0				0				0				6	2	5.5	0.751304	0				0				0				6
osa-miR171d-5p	LOC_Os03g16670.1	haloacid dehalogenase-like hydrolase family protein, putative, expressed	1127	0				0				0				0				8	2	6	0.999448	0				0				3	2	6	0.986278	11
osa-miR171d-5p	LOC_Os02g11740.1	plastidic ATP/ADP-transporter, putative, expressed	1955	0				0				0				0				3	2	7	0.959081	0				0				2	2	7	0.839165	5
osa-miR171d-5p	LOC_Os01g40094.1	protein phosphatase 2C, putative, expressed	1891	0				0				0				1	4	7	0.793683	0				0				43	2	7	0.373523	3	2	7	0.839165	47
osa-miR171d-5p	LOC_Os02g50860.1	ras-related protein, putative, expressed	519	0				0				0				1	4	7	0.793683	0				0				0				4	2	7	0.839165	5
osa-miR171e-5p	LOC_Os01g17430.1	coatomer subunit beta-1, putative, expressed	1624	0				0				0				0				5	2	6	0.999911	0				0				0				5
osa-miR171e-5p	LOC_Os02g39530.2	expressed protein	1027	0				0				0				0				5	2	6	0.406562	0				0				0				5
osa-miR171e-5p	LOC_Os03g16670.1	haloacid dehalogenase-like hydrolase family protein, putative, expressed	1127	0				0				0				0				4	2	6	0.988151	0				0				3	2	7	0.920813	7
osa-miR171e-5p	LOC_Os03g21060.1	No apical meristem protein, putative, expressed	1236	0				0				0				0				8	2	5.5	0.971725	0				0				0				8
osa-miR171e-5p	LOC_Os12g26880.1	plastocyanin-like domain containing protein, putative, expressed	680	0				0				0				0				11	2	7	0.971725	0				0				0				11
osa-miR171e-5p	LOC_Os11g02389.1	protease inhibitor/seed storage/LTP family, putative, expressed	403	0				0				0				2	2	7	0.431315	3	2	6.5	0.988655	0				0				0				5
osa-miR171e-5p	LOC_Os02g50860.1	ras-related protein, putative, expressed	519	0				0				0				1	4	5	0.862804	1	4	7	0.999815	0				0				4	2	5	0.899717	6
osa-miR171e-5p	LOC_Os01g59150.2	tubulin/FtsZ domain containing protein, putative, expressed	400	0				0				0				0				8	2	6	0.988151	0				0				2	2	7	0.920813	10
osa-miR171e-5p	LOC_Os01g68900.1	zinc finger, C3HC4 type family protein, expressed	1066	0				0				0				0				5	2	7	0.971725	0				0				0				5
osa-miR171f-5p	LOC_Os03g52000.1	BSD domain containing protein, expressed	1105	0				0				0				0				10	2	7	0.996922	0				0				0				10
osa-miR171f-5p	LOC_Os03g36780.1	elongation factor, putative, expressed	2586	0				0				0				0				2	2	7	0.996922	0				0				10	2	7	0.963362	12
osa-miR171f-5p	LOC_Os03g09170.1	ethylene-responsive transcription factor, putative, expressed	1132	0				0				0				0				0				0				6	2	7	0.570962	0				6
osa-miR171f-5p	LOC_Os06g13170.1	expressed protein	1095	0				0				0				1	4	7	0.942504	0				0				21	2	7	0.570962	9	2	7	0.963362	31
osa-miR171f-5p	LOC_Os02g53350.1	expressed protein	690	0				0				0				2	2	7	0.52096	2	2	7	0.996988	0				0				1	4	7	0.999566	5
osa-miR171f-5p	LOC_Os02g57270.1	MYB family transcription factor, putative, expressed	2439	0				0				0				1	4	7	0.942504	5	2	7	0.996922	0				0				0				6
osa-miR171f-5p	LOC_Os04g45910.1	placental protein 11 precursor, putative, expressed	1740	0				0				0				1	4	6.5	0.917172	0				0				5	2	6.5	0.521954	2	2	6.5	0.94409	8
osa-miR171f-5p	LOC_Os10g41390.1	protein kinase domain containing protein, expressed	3197	0				0				0				0				2	2	7	0.996922	0				1	4	7	0.717618	13	0	7	0.0686592	16
osa-miR171f-5p	LOC_Os02g15660.1	tetratricopeptide repeat, putative, expressed	2907	0				0				0				0				7	2	7	0.996922	0				1	4	7	0.717618	11	2	7	0.963362	19
osa-miR171f-5p	LOC_Os01g65450.1	ubiquitin-like domain-containing CTD phosphatase 1, putative, expressed	1205	0				0				0				0				2	2	6	0.999974	0				1	4	6	0.90077	3	2	6	0.997622	6
osa-miR171g	LOC_Os05g37500.1	expressed protein	1570	4	2	7	0.178919	3	2	7	0.145319	2	2	7	0.263075	0				0				0				0				0				9
osa-miR171g	LOC_Os01g13160.1	expressed protein	2335	2	3	6.5	0.0200387	1	4	6.5	0.218091	5	2	6.5	0.236656	0				1	4	7	0.999408	0				0				0				9	0.05
osa-miR171g	LOC_Os07g40220.2	expressed protein	267	0				0				0				0				0				0				0				5	2	7	0.856189	5
osa-miR171g	LOC_Os03g01530.1	tubulin/FtsZ domain containing protein, putative, expressed	1489	0				0				0				0				0				0				0				11	2	6.5	0.820125	11
osa-miR171h	LOC_Os06g49110.1	delta-aminolevulinic acid dehydratase, chloroplast precursor, putative, expressed	759	0				0				0				0				5	2	6	0.998623	0				0				0				5
osa-miR171h	LOC_Os04g13430.1	expressed protein	989	98	0	6.5	0.100593	7	0	6.5	0.0920382	8	1	6.5	0.0317477	0				0				0				0				0				113	0.05
osa-miR171h	LOC_Os06g51510.1	expressed protein	1013	0				0				0				0				8	2	7	0.983935	0				0				1	4	7	0.996034	9
osa-miR171h	LOC_Os02g44360.1	scarecrow transcription factor family protein, putative, expressed	1359	0				0				0				0				13	1	7	0.0648065	0				0				64	0	6	0.0778284	77
osa-miR171h	LOC_Os04g46860.1	scarecrow, putative, expressed	1334	0				0				0				0				4	2	7	0.998623	0				0				75	2	6	0.97687	79
osa-miR171h	LOC_Os09g38030.1	UTP--glucose-1-phosphate uridylyltransferase, putative, expressed	1384	0				0				0				0				5	2	6	0.804206	0				0				0				5
osa-miR171i-3p	LOC_Os05g15370.1	ribosomal protein L13, putative, expressed	797	0				0				0				1	4	7	0.848885	1	4	6	0.999731	0				0				6	2	7	0.887845	8
osa-miR171i-3p	LOC_Os02g44360.1	scarecrow transcription factor family protein, putative, expressed	1362	0				0				0				0				3	1	4	0.0106028	0				1	4	1.5	0.204019	44	2	1.5	0.449371	48	0.05
osa-miR171i-3p	LOC_Os04g46860.1	scarecrow, putative, expressed	1337	0				0				0				0				321	0	4.5	0.0143827	0				2	2	1.5	0.141613	116	0	1.5	0.0127535	439	0.05
osa-miR171i-3p	LOC_Os02g44370.1	scarecrow, putative, expressed	1537	0				0				0				0				2	2	1.5	0.647831	0				3	2	1.5	0.141613	34	2	1.5	0.449371	39
osa-miR171i-5p	LOC_Os01g54920.1	heat- and acid-stable phosphoprotein, putative, expressed	779	0				0				0				0				6	2	7	0.902359	0				0				1	4	6.5	0.954278	7
osa-miR171i-5p	LOC_Os01g54920.2	heat- and acid-stable phosphoprotein, putative, expressed	770	0				0				0				1	4	6.5	0.67958	0				0				0				4	2	6.5	0.732249	5
osa-miR171i-5p	LOC_Os01g68630.1	leaf senescence related protein, putative, expressed	1665	0				0				0				0				11	2	6.5	0.900213	0				0				0				11
osa-miR172a_d-3p	LOC_Os06g07630.1	26S protease regulatory subunit 6A, putative, expressed	1400	0				0				0				4	2	6	0.676598	2	2	6	0.99986	0				0				0				6
osa-miR172a_d-3p	LOC_Os04g55560.4	AP2 domain containing protein, expressed	818	0				0				0				0				445	0	3.5	0.023856	0				0				1	4	4	0.89366	446	0.05
osa-miR172a_d-3p	LOC_Os05g03040.1	AP2 domain containing protein, expressed	1987	0				0				0				0				330	0	2	0.0229717	0				5	2	2	0.217261	2	2	2	0.616032	337	0.05
osa-miR172a_d-3p	LOC_Os04g55560.3	AP2 domain containing protein, expressed	1645	0				0				0				0				330	0	2	0.0229717	0				0				3	0	4	0.0203797	333	0.05
osa-miR172a_d-3p	LOC_Os05g03040.3	AP2 domain containing protein, expressed	2100	0				0				0				0				47	0	4	0.0229717	0				24	2	2	0.217261	2	2	2	0.616032	73	0.05
osa-miR172a_d-3p	LOC_Os05g03040.2	AP2 domain containing protein, expressed	1563	0				0				0				0				57	0	4	0.0229717	0				0				3	2	2	0.616032	60	0.05
osa-miR172a_d-3p	LOC_Os04g55560.2	AP2 domain containing protein, expressed	1634	0				0				0				0				53	0	4	0.0229717	0				0				1	4	4	0.89366	54	0.05
osa-miR172a_d-3p	LOC_Os07g13170.1	AP2 domain containing protein, expressed	1415	0				0				0				0				8	2	2	0.812538	0				0				2	2	2	0.616032	10
osa-miR172a_d-3p	LOC_Os07g13170.2	AP2 domain containing protein, expressed	1474	0				0				0				0				2	2	2	0.812538	0				1	4	2	0.306523	3	1	2	0.0145571	6	0.05
osa-miR172a_d-3p	LOC_Os04g36054.1	auxin response factor 9, putative, expressed	2946	0				0				0				3	2	5	0.478059	1	4	7	0.999982	0				15	2	5	0.526495	2	2	5	0.946137	21
osa-miR172a_d-3p	LOC_Os01g64960.1	chlorophyll A-B binding protein, putative, expressed	1198	0				0				0				0				2	2	6.5	0.999742	0				16	2	7	0.701466	0				18
osa-miR172a_d-3p	LOC_Os08g04450.3	DAG protein, chloroplast precursor, putative, expressed	947	8	2	6	0.402846	5	2	6	0.336806	8	2	6	0.54995	0				0				0				0				1	4	6	0.999993	22
osa-miR172a_d-3p	LOC_Os08g04450.1	DAG protein, chloroplast precursor, putative, expressed	952	7	2	6	0.402846	4	2	6	0.336806	6	2	6	0.54995	2	2	6	0.676598	0				0				0				0				19
osa-miR172a_d-3p	LOC_Os08g04450.2	DAG protein, chloroplast precursor, putative, expressed	939	9	2	6	0.402846	4	2	6	0.336806	5	2	6	0.54995	0				0				0				0				0				18
osa-miR172a_d-3p	LOC_Os11g34230.3	expressed protein	1590	0				0				0				2	2	6	0.676598	14	2	6.5	0.99986	0				0				0				16
osa-miR172a_d-3p	LOC_Os08g39630.1	helix-loop-helix DNA-binding domain containing protein, expressed	1879	0				0				0				0				6	0	7	0.0693126	0				2	2	5	0.526495	14	0	5	0.0609067	22
osa-miR172a_d-3p	LOC_Os04g43650.1	L-allo-threonine aldolase, putative, expressed	491	0				0				0				0				24	2	6.5	0.999742	0				0				0				24
osa-miR172a_d-3p	LOC_Os03g14630.1	LTPL106 - Protease inhibitor/seed storage/LTP family protein precursor, expressed	379	0				0				0				20	2	5.5	0.591983	0				0				0				0				20
osa-miR172a_d-3p	LOC_Os05g10810.1	O-acyltransferase, putative, expressed	1509	0				0				0				0				3	2	6.5	0.999742	0				0				2	2	7	0.991119	5
osa-miR172a_d-3p	LOC_Os12g40550.1	peptidase, putative, expressed	1778	0				0				0				1	4	7	0.983094	0				0				1	4	7	0.835759	4	2	7	0.991119	6
osa-miR172a_d-3p	LOC_Os05g04520.1	protein kinase, putative, expressed	1493	0				0				0				2	2	7	0.650548	7	2	7	0.999747	0				0				2	2	7	0.991119	11
osa-miR172a_d-3p	LOC_Os03g01890.1	START domain containing protein, expressed	3316	0				0				0				0				0				0				3	2	7	0.701466	2	2	7	0.991119	5
osa-miR172b	LOC_Os06g07630.1	26S protease regulatory subunit 6A, putative, expressed	1400	0				0				0				4	2	6.5	0.740812	2	2	6.5	0.999975	0				0				0				6
osa-miR172b	LOC_Os03g18580.1	40S ribosomal protein S7, putative, expressed	452	0				0				0				1	4	5.5	0.933178	2	2	7	0.995827	0				0				2	2	5.5	0.956398	5
osa-miR172b	LOC_Os05g03040.3	AP2 domain containing protein, expressed	2100	0				0				0				0				469	0	3.5	0.023856	0				24	2	2.5	0.224696	2	2	2.5	0.630088	495	0.05
osa-miR172b	LOC_Os05g03040.1	AP2 domain containing protein, expressed	1987	0				0				0				0				330	0	2.5	0.023856	0				5	2	2.5	0.224696	2	2	2.5	0.630088	337	0.05
osa-miR172b	LOC_Os05g03040.2	AP2 domain containing protein, expressed	1563	0				0				0				0				330	0	2.5	0.023856	0				0				3	2	2.5	0.630088	333	0.05
osa-miR172b	LOC_Os04g55560.4	AP2 domain containing protein, expressed	818	0				0				0				0				156	0	3	0.0134898	0				0				1	4	3	0.73011	157	0.05
osa-miR172b	LOC_Os04g55560.2	AP2 domain containing protein, expressed	1634	0				0				0				0				53	0	3	0.0134898	0				0				1	4	3	0.73011	54	0.05
osa-miR172b	LOC_Os04g55560.3	AP2 domain containing protein, expressed	1645	0				0				0				0				47	0	3	0.0134898	0				0				3	0	3	0.0119612	50	0.05
osa-miR172b	LOC_Os07g13170.2	AP2 domain containing protein, expressed	1474	0				0				0				0				2	2	3.5	0.824375	0				1	4	2.5	0.316343	3	1	2.5	0.01512	6	0.05
osa-miR172b	LOC_Os03g60430.1	AP2 domain containing protein, expressed	1766	0				0				0				0				4	2	5.5	0.824375	0				0				2	2	2.5	0.630088	6
osa-miR172b	LOC_Os06g45120.1	ATP synthase, putative, expressed	1558	0				0				0				0				2	2	7	0.999584	0				0				3	2	7	0.988325	5
osa-miR172b	LOC_Os04g36054.1	auxin response factor 9, putative, expressed	2946	0				0				0				3	2	4	0.176076	130	0	3.5	0.0214962	0				15	2	4	0.199635	2	2	4	0.581123	150	0.05
osa-miR172b	LOC_Os08g04450.3	DAG protein, chloroplast precursor, putative, expressed	947	8	2	6.5	0.460264	5	2	6.5	0.388117	8	2	6.5	0.615167	0				0				0				0				1	4	6.5	0.999999	22
osa-miR172b	LOC_Os08g04450.1	DAG protein, chloroplast precursor, putative, expressed	952	7	2	6.5	0.460264	4	2	6.5	0.388117	6	2	6.5	0.615167	2	2	6.5	0.740812	0				0				0				0				19
osa-miR172b	LOC_Os08g04450.2	DAG protein, chloroplast precursor, putative, expressed	939	9	2	6.5	0.460264	4	2	6.5	0.388117	5	2	6.5	0.615167	0				0				0				0				0				18
osa-miR172b	LOC_Os03g29260.2	elongation factor protein, putative, expressed	877	0				0				0				0				7	2	7	0.999922	0				0				0				7
osa-miR172b	LOC_Os09g01000.1	expressed protein	1957	25	2	7	0.363898	1732	2	7	0.302573	62	2	7	0.50369	3	2	7	0.628616	1	4	7	1	0				2	2	7	0.679824	4	2	7	0.988325	1829
osa-miR172b	LOC_Os01g71540.2	expressed protein	906	0				0				0				0				5	2	6	0.999976	0				0				0				5
osa-miR172b	LOC_Os02g56250.1	GATA zinc finger domain containing protein, expressed	2389	7	2	7	0.363898	2	2	7	0.302573	7	2	7	0.50369	0				2	3	6.5	0.296825	0				0				0				18
osa-miR172b	LOC_Os08g39630.1	helix-loop-helix DNA-binding domain containing protein, expressed	1879	0				0				0				0				3	0	7	0.081313	0				2	2	5	0.589651	14	0	5	0.0721393	19
osa-miR172b	LOC_Os05g02310.1	soluble inorganic pyrophosphatase, putative, expressed	414	0				0				0				0				6	2	5.5	0.999975	0				0				0				6
osa-miR172c	LOC_Os02g43600.1	50S ribosomal protein L19, chloroplast precursor, putative, expressed	453	0				0				0				1	4	7	0.975382	4	2	6	0.999448	0				0				1	4	7	0.999956	6
osa-miR172c	LOC_Os08g09200.1	aconitate hydratase protein, putative, expressed	3136	0				0				0				2	2	7	0.615014	4	3	6.5	0.285795	0				0				1	4	7	0.999956	7
osa-miR172c	LOC_Os05g03040.1	AP2 domain containing protein, expressed	1987	0				0				0				0				330	0	3	0.0214962	0				5	2	3	0.204711	2	2	3	0.591409	337	0.05
osa-miR172c	LOC_Os05g03040.2	AP2 domain containing protein, expressed	1563	0				0				0				0				330	0	3	0.0214962	0				0				3	2	3	0.591409	333	0.05
osa-miR172c	LOC_Os04g55560.3	AP2 domain containing protein, expressed	1645	0				0				0				0				167	0	4	0.0146801	0				0				3	0	4	0.0130174	170	0.05
osa-miR172c	LOC_Os05g03040.3	AP2 domain containing protein, expressed	2100	0				0				0				0				29	0	0	0.0223818	0				24	2	3	0.204711	2	2	3	0.591409	55	0.05
osa-miR172c	LOC_Os04g55560.2	AP2 domain containing protein, expressed	1634	0				0				0				0				53	0	4	0.0146801	0				0				1	4	4	0.759771	54	0.05
osa-miR172c	LOC_Os04g55560.4	AP2 domain containing protein, expressed	818	0				0				0				0				12	0	6.5	0.0155718	0				0				1	4	4	0.759771	13	0.05
osa-miR172c	LOC_Os07g13170.1	AP2 domain containing protein, expressed	1415	0				0				0				0				8	2	3	0.791009	0				0				2	2	3	0.591409	10
osa-miR172c	LOC_Os07g13170.2	AP2 domain containing protein, expressed	1474	0				0				0				0				2	2	7	0.791009	0				1	4	3	0.289843	3	1	3	0.0136183	6	0.05
osa-miR172c	LOC_Os03g60430.1	AP2 domain containing protein, expressed	1766	0				0				0				0				4	2	4.5	0.791009	0				0				2	2	3	0.591409	6
osa-miR172c	LOC_Os04g36054.1	auxin response factor 9, putative, expressed	2946	0				0				0				3	2	6	0.741529	3	2	6.5	0.999976	0				15	2	6	0.788943	2	2	6	0.997709	23
osa-miR172c	LOC_Os06g21560.1	CDK5RAP3, putative, expressed	1868	0				0				0				1	4	6.5	0.990733	0				0				0				4	2	6.5	0.995573	5
osa-miR172c	LOC_Os03g17700.1	CGMC_MAPKCGMC_2_ERK.2 - CGMC includes CDA, MAPK, GSK3, and CLKC kinases, expressed	1440	0				0				0				0				9	2	6.5	0.999924	0				0				0				9
osa-miR172c	LOC_Os03g56190.1	cytochrome c oxidase-related, putative, expressed	626	0				0				0				1	4	6.5	0.990733	1	4	6.5	1	0				3	2	6.5	0.750182	2	2	6.5	0.995573	7
osa-miR172c	LOC_Os01g63930.1	cytochrome P450, putative, expressed	1751	0				0				0				0				0				0				20	2	6.5	0.750182	1	4	6.5	0.999997	21
osa-miR172c	LOC_Os05g28040.1	DUF640 domain containing protein, putative, expressed	1049	10	2	7	0.353362	2	2	7	0.293387	5	2	7	0.490902	0				0				0				0				0				17
osa-miR172c	LOC_Os06g46950.1	EF hand family protein, putative, expressed	543	0				0				0				0				5	2	6	0.992968	0				0				0				5
osa-miR172c	LOC_Os03g03770.1	expressed protein	614	0				0				0				1	4	6	0.994755	0				0				0				10	2	6	0.997709	11
osa-miR172c	LOC_Os06g40640.1	fructose-bisphospate aldolase isozyme, putative, expressed	1703	0				0				0				1	4	5	0.838829	7	2	5	0.975183	0				0				0				8
osa-miR172c	LOC_Os06g40640.4	fructose-bisphospate aldolase isozyme, putative, expressed	1428	0				0				0				0				3	2	6.5	0.975183	0				2	2	5	0.417724	0				5
osa-miR172c	LOC_Os08g39630.1	helix-loop-helix DNA-binding domain containing protein, expressed	1879	0				0				0				0				5	0	4	0.0146801	0				2	2	4	0.144339	14	0	4	0.0130174	21	0.05
osa-miR172c	LOC_Os04g52606.1	SHR5-receptor-like kinase, putative, expressed	1219	2	3	6.5	0.0619514	0				5	2	6.5	0.573946	0				0				0				0				0				7
osa-miR172c	LOC_Os07g37810.1	STRUBBELIG-RECEPTOR FAMILY 1 precursor, putative, expressed	1936	0				0				0				1	4	6	0.994755	4	2	6	0.999976	0				0				0				5
osa-miR172d-5p	LOC_Os02g19150.1	AAA family ATPase, putative, expressed	815	0				0				0				0				4	2	7	1	0				0				1	4	7	1	5
osa-miR172d-5p	LOC_Os04g52900.1	ABC transporter family protein, putative, expressed	5178	0				0				0				1	4	6	0.999886	0				0				1	4	6	0.982077	4	2	6	0.999973	6
osa-miR172d-5p	LOC_Os11g32280.1	acetyltransferase, GNAT family, putative, expressed	743	0				0				0				0				1	4	6	1	0				3	2	7	0.902575	4	2	7	0.999888	8
osa-miR172d-5p	LOC_Os02g22140.1	ADP-ribosylation factor, putative, expressed	1462	0				0				0				0				2	2	7	1	0				1	4	7	0.969184	3	2	7	0.999888	6
osa-miR172d-5p	LOC_Os02g54160.2	AP2 domain containing protein, expressed	479	0				0				0				0				11	2	5.5	1	0				0				0				11
osa-miR172d-5p	LOC_Os02g54160.1	AP2 domain containing protein, expressed	479	0				0				0				1	4	5.5	0.999977	7	2	5.5	1	0				0				0				8
osa-miR172d-5p	LOC_Os05g12260.1	CAPIP1, putative, expressed	1236	0				0				0				0				4	2	5	0.999999	0				0				1	4	5	1	5
osa-miR172d-5p	LOC_Os10g41520.1	casein kinase II subunit beta-4, putative, expressed	543	0				0				0				0				8	2	6.5	1	0				0				0				8
osa-miR172d-5p	LOC_Os03g62090.1	CESA5 - cellulose synthase, expressed	2359	0				0				0				0				19	2	6	1	0				0				1	4	6	1	20
osa-miR172d-5p	LOC_Os03g30250.1	COBRA-like protein precursor, putative, expressed	1689	0				0				0				1	4	5.5	0.999977	4	2	5.5	1	0				4	2	5.5	0.957934	0				9
osa-miR172d-5p	LOC_Os07g46670.3	early response to dehydration 15, putative, expressed	602	0				0				0				0				9	2	5.5	1	0				0				0				9
osa-miR172d-5p	LOC_Os07g46670.2	early response to dehydration 15, putative, expressed	599	0				0				0				0				4	2	5.5	1	0				1	4	5.5	0.991215	0				5
osa-miR172d-5p	LOC_Os02g12794.3	elongation factor 1-gamma, putative, expressed	364	0				0				0				0				10	2	6.5	1	0				0				0				10
osa-miR172d-5p	LOC_Os03g10200.1	ethylene-responsive element-binding protein, putative, expressed	1130	0				0				0				0				1	4	6	1	0				2	2	6.5	0.988365	2	2	6.5	1	5
osa-miR172d-5p	LOC_Os11g29140.1	expressed protein	464	0				0				0				1	4	6.5	1	1	4	6.5	1	0				24	0	6.5	0.254915	0				26
osa-miR172d-5p	LOC_Os10g27090.1	expressed protein	1094	0				0				0				3	2	6.5	0.979215	18	2	4.5	1	0				0				0				21
osa-miR172d-5p	LOC_Os04g27840.1	expressed protein	407	2	2	7	0.603474	7	0	7	0.239623	0				0				0				0				0				0				9
osa-miR172d-5p	LOC_Os02g14500.1	expressed protein	1853	0				0				0				0				6	2	7	1	0				0				3	2	7	0.999888	9
osa-miR172d-5p	LOC_Os02g22130.1	expressed protein	644	0				0				0				0				6	2	6	1	0				0				0				6
osa-miR172d-5p	LOC_Os03g18510.1	expressed protein	1141	0				0				0				0				3	2	5.5	1	0				0				2	2	5.5	0.999996	5
osa-miR172d-5p	LOC_Os05g10680.1	expressed protein	441	0				0				0				0				0				0				5	2	6.5	0.988365	0				5
osa-miR172d-5p	LOC_Os06g49320.1	glycosyltransferase, putative, expressed	1913	0				0				0				0				11	2	6	0.999482	0				0				2	2	4.5	0.98678	13
osa-miR172d-5p	LOC_Os09g07510.1	HEAT repeat family protein, putative, expressed	2134	0				0				0				3	2	7	0.868046	8	2	7	1	0				0				7	2	7	0.999888	18
osa-miR172d-5p	LOC_Os03g27310.2	histone H3, putative, expressed	577	0				0				0				1	4	5.5	0.999977	0				0				0				31	2	5.5	0.999996	32
osa-miR172d-5p	LOC_Os03g27310.1	histone H3, putative, expressed	633	0				0				0				0				2	2	5.5	1	0				0				20	2	5.5	0.999996	22
osa-miR172d-5p	LOC_Os07g39900.1	interferon-related developmental regulator, putative, expressed	503	0				0				0				0				12	2	5.5	0.999482	0				0				0				12
osa-miR172d-5p	LOC_Os02g48720.1	mitochondrial carrier protein, putative, expressed	745	0				0				0				0				8	2	6	1	0				0				0				8
osa-miR172d-5p	LOC_Os06g22870.1	OsIAA21 - Auxin-responsive Aux/IAA gene family member, expressed	635	0				0				0				0				8	2	6.5	1	0				0				1	4	6.5	1	9
osa-miR172d-5p	LOC_Os06g22870.2	OsIAA21 - Auxin-responsive Aux/IAA gene family member, expressed	635	0				0				0				0				2	2	6.5	1	0				0				5	2	6.5	1	7
osa-miR172d-5p	LOC_Os06g22870.1	OsIAA21 - Auxin-responsive Aux/IAA gene family member, expressed	857	0				0				0				0				3	2	7	1	0				0				2	2	7	0.999888	5
osa-miR172d-5p	LOC_Os11g09280.2	OsPDIL1-1 protein disulfide isomerase PDIL1-1, expressed	784	0				0				0				0				3	3	6.5	0.518831	0				0				11	2	7	0.999888	14
osa-miR172d-5p	LOC_Os11g09280.1	OsPDIL1-1 protein disulfide isomerase PDIL1-1, expressed	784	0				0				0				0				2	3	7	0.509378	0				0				5	2	7	0.999888	7
osa-miR172d-5p	LOC_Os02g02890.1	peptidyl-prolyl cis-trans isomerase, putative, expressed	165	0				0				0				0				2	3	6.5	0.571846	0				0				16	2	6	0.999973	18
osa-miR172d-5p	LOC_Os02g47020.1	phosphoribulokinase/Uridine kinase family protein, expressed	456	0				0				0				0				5	2	5.5	0.824375	0				0				0				5
osa-miR172d-5p	LOC_Os12g01560.1	PMR5, putative, expressed	856	0				0				0				0				6	2	7	1	0				0				0				6
osa-miR172d-5p	LOC_Os11g36050.1	prefoldin subunit, putative, expressed	663	0				0				0				1	4	6	0.999886	43	2	6	1	0				0				1	4	6	1	45
osa-miR172d-5p	LOC_Os07g22600.2	spermidine synthase, putative, expressed	805	0				0				0				0				10	2	7	1	0				0				0				10
osa-miR172d-5p	LOC_Os02g40830.3	succinyl-CoA ligase beta-chain, mitochondrial precursor, putative, expressed	1395	0				0				0				2	2	5.5	0.936438	3	2	5.5	1	0				0				0				5
osa-miR172d-5p	LOC_Os10g32550.1	T-complex protein, putative, expressed	1282	0				0				0				0				5	2	5	0.999999	0				0				2	2	5	0.999578	7
osa-miR172d-5p	LOC_Os05g34260.1	transposon protein, putative, Ac/Ds sub-class, expressed	4012	0				0				0				1	4	4.5	0.976162	0				0				4	2	4.5	0.669475	1	4	4.5	0.99996	6
osa-miR172d-5p	LOC_Os03g51600.2	tubulin/FtsZ domain containing protein, putative, expressed	866	0				0				0				0				0				0				0				8	2	5.5	0.999996	8
osa-miR172d-5p	LOC_Os03g51600.1	tubulin/FtsZ domain containing protein, putative, expressed	866	0				0				0				1	4	5.5	0.999977	0				0				0				5	2	5.5	0.999996	6
osa-miR172d-5p	LOC_Os03g57790.1	ubiquitin-conjugating enzyme, putative, expressed	980	0				0				0				0				0				0				17	2	6.5	0.988365	0				17
osa-miR172d-5p	LOC_Os01g46926.2	ubiquitin-conjugating enzyme, putative, expressed	875	0				0				0				0				2	2	7	1	0				4	2	7	0.902575	1	4	7	1	7
osa-miR172d-5p	LOC_Os10g20630.1	vacuolar-sorting receptor precursor, putative, expressed	1816	0				0				0				0				2	2	7	1	0				0				3	2	7	0.999888	5
osa-miR1846a-3p_b-3p	LOC_Os11g44810.2	auxin-repressed protein, putative, expressed	206	0				0				1	4	6.5	0.984334	0				0				0				0				5	2	6.5	0.999937	6
osa-miR1846a-3p_b-3p	LOC_Os01g10400.2	expressed protein	269	0				0				0				0				12	2	6.5	0.999892	0				0				0				12
osa-miR1846a-5p_b-5p_c-5p	LOC_Os02g07890.3	60S ribosomal protein L27a-3, putative, expressed	363	0				0				0				0				4	2	6.5	0.998326	0				0				2	2	4.5	0.974132	6
osa-miR1846a-5p_b-5p_c-5p	LOC_Os11g05050.1	stem-specific protein TSJT1, putative, expressed	159	0				0				0				2	3	7	0.0207047	11	2	7	1	0				0				1	4	7	1	14	0.05
osa-miR1846c-3p	LOC_Os07g06680.1	fasciclin domain containing protein, expressed	1156	0				0				5	1	6.5	0.0685638	0				0				0				0				0				5
osa-miR1846c-3p	LOC_Os09g13010.1	hypothetical protein	36	0				1	4	6.5	0.636724	5	1	6.5	0.0685638	0				0				0				0				0				6
osa-miR1846c-3p	LOC_Os04g33830.1	membrane protein, putative, expressed	536	0				0				0				8	2	6.5	0.792277	3	2	7	0.999996	0				127	2	6.5	0.835845	0				138
osa-miR1846c-3p	LOC_Os02g41670.1	phenylalanine ammonia-lyase, putative, expressed	2166	0				0				0				0				6	2	7	0.997414	0				0				0				6
osa-miR1846c-3p	LOC_Os02g41650.1	phenylalanine ammonia-lyase, putative, expressed	2186	0				0				0				0				6	2	7	0.997414	0				0				0				6
osa-miR1846c-3p	LOC_Os12g07670.1	transmembrane 9 superfamily member, putative, expressed	2257	0				0				0				1	4	7	0.947237	0				0				7	2	7	0.581744	2	2	7	0.966831	10
osa-miR1846d-3p	LOC_Os04g32710.1	40S ribosomal protein S27, putative, expressed	43	0				0				0				0				1	4	7	1	0				0				4	2	7	0.99974	5
osa-miR1846d-3p	LOC_Os03g31160.1	expressed protein	98	0				0				0				1	4	6.5	0.999983	4	2	6.5	1	0				0				0				5
osa-miR1846d-3p	LOC_Os06g38056.1	expressed protein	316	0				0				0				0				2	1	7	0.11681	0				1	4	5.5	0.931513	2	2	5.5	0.999098	5
osa-miR1846d-3p	LOC_Os06g01460.1	expressed protein	1784	0				0				0				0				5	2	6.5	1	0				0				0				5
osa-miR1846d-5p	LOC_Os12g27390.1	transposon protein, putative, unclassified, expressed	2239	0				0				40	0	7	0.0294445	0				0				0				0				0				40	0.05
osa-miR1846d-5p	LOC_Os01g03452.1	transposon protein, putative, unclassified, expressed	2254	0				0				34	0	7	0.0294445	0				0				0				0				0				34	0.05
osa-miR1846e	LOC_Os02g44630.1	aquaporin protein, putative, expressed	926	0				0				0				0				10	2	6.5	0.99871	0				1	4	7	0.764286	1	4	7	0.999856	12
osa-miR1846e	LOC_Os02g44630.2	aquaporin protein, putative, expressed	828	0				0				0				0				8	2	7	0.998653	0				0				0				8
osa-miR1846e	LOC_Os07g28400.1	CDGSH iron sulfur domain-containing protein 1, putative, expressed	509	0				0				0				0				5	2	6.5	0.999995	0				0				0				5
osa-miR1846e	LOC_Os06g09679.2	chaperonin, putative, expressed	782	0				0				0				2	2	7	0.568769	8	2	6.5	0.99871	0				0				0				10
osa-miR1846e	LOC_Os02g13380.1	early nodulin 93 ENOD93 protein, putative, expressed	323	0				0				0				0				6	2	6.5	0.999995	0				0				0				6
osa-miR1846e	LOC_Os06g14060.1	MBTB10 - Bric-a-Brac, Tramtrack, Broad Complex BTB domain with Meprin and TRAF Homology MATH domain, expressed	1815	0				0				0				0				6	0	7	0.158304	0				0				0				6
osa-miR1846e	LOC_Os02g36390.3	nucleotide-sugar transporter family protein, putative, expressed	2012	0				0				0				0				5	2	6	0.99994	0				0				0				5
osa-miR1846e	LOC_Os07g08460.1	OsIAA24 - Auxin-responsive Aux/IAA gene family member, expressed	901	0				0				0				0				2	2	7	0.998653	0				0				6	2	7	0.977156	8
osa-miR1846e	LOC_Os07g08460.2	OsIAA24 - Auxin-responsive Aux/IAA gene family member, expressed	1013	0				0				0				0				2	2	6.5	0.998653	0				0				4	2	7	0.977156	6
osa-miR1846e	LOC_Os01g59600.2	peptidase, T1 family, putative, expressed	675	0				0				0				0				8	2	6.5	0.999995	0				0				1	4	6.5	1	9
osa-miR1846e	LOC_Os01g50050.2	polyprenyl synthetase, putative, expressed	1414	0				0				0				1	4	7	0.961767	0				0				14	2	7	0.619815	0				15
osa-miR1847.1	LOC_Os10g32820.1	60S ribosomal protein L21-2, putative, expressed	438	0				0				0				3	2	7	0.715247	1	4	7	1	0				0				2	2	7	0.99646	6
osa-miR1847.1	LOC_Os02g52370.1	armadillo/beta-catenin repeat family protein, putative, expressed	1592	0				0				0				0				2	2	7	0.999954	0				0				3	2	6	0.996674	5
osa-miR1847.1	LOC_Os08g13890.1	exonuclease, putative, expressed	1108	0				0				0				2	2	7	0.715247	37	2	7	0.999948	0				0				8	2	7	0.99646	47
osa-miR1847.1	LOC_Os01g10400.1	expressed protein	819	0				0				0				2	3	7	0.014397	36	2	7	0.999979	1	4	7	0.143504	0				0				39	0.05
osa-miR1847.1	LOC_Os01g10400.2	expressed protein	312	0				0				0				28	2	7	0.715247	1	4	7	1	1	4	7	0.143504	2	3	7	0.0326023	0				32	0.05
osa-miR1847.1	LOC_Os01g10400.1	expressed protein	168	0				0				0				16	2	6	0.719159	0				0				0				0				16
osa-miR1847.1	LOC_Os01g10400.2	expressed protein	168	0				0				0				1	4	6	0.992761	4	2	7	0.999954	0				2	3	6	0.0329554	0				7	0.05
osa-miR1847.1	LOC_Os01g20730.1	expressed protein	790	0				0				0				0				3	2	7	0.999948	0				0				2	2	7	0.99646	5
osa-miR1847.1	LOC_Os07g07890.1	expressed protein	551	0				0				0				0				0				0				4	0	7	0.091012	1	4	7	0.999998	5
osa-miR1847.1	LOC_Os03g12236.3	heat shock protein DnaJ, putative, expressed	1854	0				0				0				0				0				0				0				5	2	5.5	0.898462	5
osa-miR1847.1	LOC_Os08g44820.4	no apical meristem protein, putative, expressed	1900	0				0				0				0				11	2	7	0.999954	0				0				0				11
osa-miR1847.1	LOC_Os07g26940.1	ORM1, putative, expressed	753	0				0				0				3	2	6.5	0.774299	0				0				0				4	2	6.5	0.998754	7
osa-miR1847.1	LOC_Os03g01810.1	SNF7 domain containing protein, putative, expressed	893	0				0				0				1	4	7	0.992362	0				0				0				6	2	7	0.99646	7
osa-miR1847.1	LOC_Os07g41820.1	stress responsive A/B Barrel domain containing protein, expressed	1477	0				0				0				1	4	7	0.992362	3	2	7	0.999948	0				0				1	4	7	0.999998	5
osa-miR1847.1	LOC_Os09g38030.1	UTP--glucose-1-phosphate uridylyltransferase, putative, expressed	1092	0				0				0				0				7	2	6	0.999954	0				1	4	6	0.88718	0				8
osa-miR1847.2	LOC_Os04g06770.1	argonaute, putative, expressed	2511	0				0				0				0				3	2	3.5	0.580924	0				0				2	2	6	0.384188	5
osa-miR1848	LOC_Os08g09240.3	autophagy-related protein, putative, expressed	169	0				0				0				0				14	2	7	1	0				0				2	2	6.5	1	16
osa-miR1848	LOC_Os05g41460.1	cysteine proteinase inhibitor precursor protein, putative, expressed	317	0				1	4	6	0.954798	9	2	6	0.966595	0				0				0				0				0				10
osa-miR1848	LOC_Os05g41460.2	cysteine proteinase inhibitor precursor protein, putative, expressed	317	0				0				5	2	6	0.966595	0				0				0				0				0				5
osa-miR1848	LOC_Os08g33300.1	cytochrome P450 72A1, putative, expressed	1386	0				6	0	7	0.297882	0				0				0				0				0				0				6
osa-miR1848	LOC_Os01g62200.1	domain of unknown function DUF966 domain containing protein, expressed	1404	0				0				0				0				8	2	6.5	1	0				0				0				8
osa-miR1848	LOC_Os05g48580.1	expressed protein	720	4	2	7	0.697047	18	2	7	0.613732	0				0				0				0				0				0				22
osa-miR1848	LOC_Os04g33890.1	expressed protein	105	0				7	0	5.5	0.474648	0				0				0				0				0				0				7
osa-miR1848	LOC_Os07g31884.1	MATE efflux family protein, putative, expressed	1902	0				0				0				0				9	2	7	1	0				0				0				9
osa-miR1848	LOC_Os05g37080.1	No apical meristem protein, putative, expressed	482	1	4	4.5	0.716435	22	0	4.5	0.266456	0				0				0				0				0				0				23
osa-miR1848	LOC_Os02g02890.1	peptidyl-prolyl cis-trans isomerase, putative, expressed	516	0				0				0				1	4	6.5	1	0				0				0				22	2	6.5	1	23
osa-miR1848	LOC_Os11g14220.1	tubulin/FtsZ domain containing protein, putative, expressed	1338	0				0				0				0				2	2	7	1	0				0				5	2	7	0.999992	7
osa-miR1849	LOC_Os07g09490.1	ATPase, putative, expressed	1646	0				0				0				0				0				0				0				5	2	7	0.973481	5
osa-miR1849	LOC_Os07g41564.1	DEAD/DEAH box helicase domain protein, putative, expressed	674	0				0				0				0				0				0				0				37	0	6.5	0.0475026	37	0.05
osa-miR1849	LOC_Os01g01420.1	expressed protein	143	0				0				0				0				8	2	6.5	0.980882	0				0				0				8
osa-miR1850.1	LOC_Os07g10770.1	CESA8 - cellulose synthase, expressed	2843	0				0				0				0				5	2	7	0.996988	0				0				0				5
osa-miR1850.1	LOC_Os08g29170.1	dehydrogenase, putative, expressed	1637	0				0				0				0				0				0				28	2	7	0.572325	0				28
osa-miR1850.1	LOC_Os11g21990.1	expressed protein	1450	0				0				0				0				4	2	5	0.933982	0				0				8	2	5	0.788576	12
osa-miR1850.1	LOC_Os06g04800.1	peptidase, T1 family, putative, expressed	926	0				0				0				0				2	2	7	0.997873	0				0				7	2	6	0.969971	9
osa-miR1850.1	LOC_Os07g48490.2	stress responsive protein, putative, expressed	1404	0				0				0				0				5	2	7	0.996988	0				0				3	2	7	0.963815	8
osa-miR1850.1	LOC_Os07g48490.4	stress responsive protein, putative, expressed	1211	0				0				0				0				3	2	7	0.996988	0				0				3	2	7	0.963815	6
osa-miR1850.2	LOC_Os05g22940.1	acetyl-CoA carboxylase, putative, expressed	7606	0				0				0				1	4	6	0.82994	0				0				1	4	6	0.543591	12	2	6	0.871411	14
osa-miR1850.2	LOC_Os03g22270.1	auxin-repressed protein, putative, expressed	567	0				0				0				1	4	6	0.82994	6	2	6	0.972333	0				0				0				7
osa-miR1850.2	LOC_Os03g14590.2	calcium-binding EF hand family protein, putative, expressed	1796	12	2	6.5	0.267187	4	2	6.5	0.219344	5	2	6.5	0.382074	0				0				0				0				0				21
osa-miR1850.2	LOC_Os03g14590.1	calcium-binding EF hand family protein, putative, expressed	1315	3	2	6.5	0.267187	1	4	6.5	0.355031	4	2	6.5	0.382074	0				0				0				0				0				8
osa-miR1850.2	LOC_Os03g14590.3	calcium-binding EF hand family protein, putative, expressed	3047	2	2	6.5	0.267187	2	3	6.5	0.0130623	4	2	6.5	0.382074	0				0				0				0				0				8	0.05
osa-miR1850.2	LOC_Os07g10770.1	CESA8 - cellulose synthase, expressed	2216	0				0				0				0				6	2	7	0.993119	0				0				0				6
osa-miR1850.2	LOC_Os03g30630.1	expressed protein	674	4	2	6	0.188205	4	1	6	0.026258	17	0	6	0.0730597	0				0				0				0				0				25	0.05
osa-miR1850.2	LOC_Os08g34270.1	expressed protein	594	0				0				0				0				4	2	6.5	0.995246	0				0				1	4	6.5	0.999223	5
osa-miR1850.2	LOC_Os11g39310.1	NB-ARC domain containing protein, expressed	3598	0				0				0				0				20	2	6.5	0.995246	0				16	2	6.5	0.542778	0				36
osa-miR1850.2	LOC_Os02g37420.1	ras-related protein, putative, expressed	295	0				0				0				0				5	2	6.5	0.993267	0				0				0				5
osa-miR1850.2	LOC_Os08g17550.1	retrotransposon protein, putative, unclassified, expressed	405	6	2	7	0.251274	3	2	7	0.20587	1	4	7	0.705762	0				0				0				0				0				10
osa-miR1850.3	LOC_Os01g64120.1	2Fe-2S iron-sulfur cluster binding domain containing protein, expressed	790	0				0				0				0				5	2	6	0.950237	0				0				0				5
osa-miR1850.3	LOC_Os03g12530.1	cation efflux family protein, putative, expressed	1618	0				0				0				0				0				0				2	2	6.5	0.290769	5	2	6.5	0.738824	7
osa-miR1850.3	LOC_Os01g73620.1	expressed protein	4016	0				0				0				1	4	7	0.77275	2	2	6	0.950237	0				2	2	7	0.355327	1	4	7	0.981985	6
osa-miR1851	LOC_Os04g47220.1	aquaporin protein, putative, expressed	1006	0				0				0				2	2	7	0.544233	4	2	6.5	0.997919	0				5	2	7	0.59484	1	4	7	0.999743	12
osa-miR1851	LOC_Os10g41520.1	casein kinase II subunit beta-4, putative, expressed	1047	0				0				0				1	4	7	0.952608	7	2	6.5	0.997919	0				0				1	4	7	0.999743	9
osa-miR1851	LOC_Os01g35050.1	early-responsive to dehydration protein-related, putative, expressed	2634	0				0				0				0				4	2	4.5	0.990872	0				0				1	4	5.5	0.998139	5
osa-miR1851	LOC_Os10g40090.1	expansin precursor, putative, expressed	820	0				0				0				15	2	7	0.544233	1	4	7	0.999998	0				0				0				16
osa-miR1851	LOC_Os02g38190.1	expressed protein	629	0				0				0				0				1	4	6.5	0.999998	0				0				5	2	7	0.970708	6
osa-miR1851	LOC_Os07g41790.2	LSM domain containing protein, expressed	618	0				0				0				1	4	7	0.952608	0				0				4	2	7	0.59484	2	3	7	0.0894146	7
osa-miR1851	LOC_Os12g32980.1	potyvirus VPg interacting protein, putative, expressed	1000	0				0				0				0				5	2	6.5	0.997919	0				0				0				5
osa-miR1851	LOC_Os08g31410.3	sulfate transporter, putative, expressed	2455	0				0				0				0				4	2	7	0.997919	0				2	2	7	0.59484	0				6
osa-miR1851	LOC_Os08g31410.6	sulfate transporter, putative, expressed	2454	0				0				0				0				1	4	6.5	0.999998	0				5	2	7	0.59484	0				6
osa-miR1851	LOC_Os08g26870.1	wound responsive protein, putative, expressed	1448	0				0				0				4	2	5.5	0.449887	5	2	7	0.991068	0				0				0				9
osa-miR1852	LOC_Os03g50290.2	14-3-3 protein, putative, expressed	965	0				0				0				3	2	6.5	0.605308	9	2	6.5	0.999357	0				0				0				12
osa-miR1852	LOC_Os03g50290.3	14-3-3 protein, putative, expressed	1302	0				0				0				1	4	6.5	0.972884	5	2	6	0.999328	0				0				1	4	6.5	0.999943	7
osa-miR1852	LOC_Os03g50290.1	14-3-3 protein, putative, expressed	1316	0				0				0				0				2	2	5.5	0.999328	0				0				3	2	6.5	0.984653	5
osa-miR1852	LOC_Os06g09290.2	26S protease regulatory subunit 7, putative, expressed	1634	0				0				0				2	2	7	0.542971	4	3	7	0.241394	0				0				1	4	7	0.999735	7
osa-miR1852	LOC_Os03g08470.3	AP2 domain containing protein, expressed	1287	0				0				0				1	4	6	0.95158	3	2	6	0.997826	0				0				1	4	6	0.999727	5
osa-miR1852	LOC_Os05g03780.1	cation efflux family protein, putative, expressed	1727	2	3	7	0.0406613	6	2	7	0.247884	0				0				0				0				6	2	7	0.593549	5	2	7	0.970342	19	0.05
osa-miR1852	LOC_Os04g41100.5	cyclin-dependent kinase G-2, putative, expressed	2522	0				0				0				2	1	5.5	0.0451583	3	2	6.5	0.9859	0				0				1	4	5.5	0.996258	6	0.05
osa-miR1852	LOC_Os02g43360.1	cytochrome b5-like Heme/Steroid binding domain containing protein, expressed	714	0				0				0				1	4	6.5	0.972884	0				0				4	2	6.5	0.656613	0				5
osa-miR1852	LOC_Os01g07740.2	DEAD-box ATP-dependent RNA helicase 14, putative, expressed	2802	0				0				0				0				1	4	6.5	0.999998	0				0				7	2	6	0.969971	8
osa-miR1852	LOC_Os01g07740.3	DEAD-box ATP-dependent RNA helicase 14, putative, expressed	2658	0				0				0				4	2	6	0.541704	0				0				0				2	2	6	0.969971	6
osa-miR1852	LOC_Os01g07740.1	DEAD-box ATP-dependent RNA helicase 14, putative, expressed	2811	0				0				0				2	2	6	0.541704	0				0				0				3	2	6	0.969971	5
osa-miR1852	LOC_Os06g43160.1	exostosin family domain containing protein, expressed	742	0				0				0				0				4	0	7	0.111849	0				0				1	4	6.5	0.999943	5
osa-miR1852	LOC_Os06g04140.1	expressed protein	631	0				0				0				2	2	6.5	0.605308	10	2	5.5	0.999328	0				1	4	6.5	0.797549	1	4	6.5	0.999943	14
osa-miR1852	LOC_Os12g03400.1	expressed protein	1317	0				0				0				1	4	6	0.95158	1	4	6.5	0.999998	0				0				10	2	6	0.969971	12
osa-miR1852	LOC_Os12g37880.1	expressed protein	651	0				0				0				5	1	7	0.0658434	2	2	6.5	0.998008	0				0				1	4	7	0.999735	8
osa-miR1852	LOC_Os04g46960.1	glutathione peroxidase domain containing protein, expressed	845	0				0				0				3	2	6.5	0.605308	4	3	6.5	0.278813	0				17	2	6.5	0.656613	0				24
osa-miR1852	LOC_Os04g46960.4	glutathione peroxidase domain containing protein, expressed	664	0				0				0				0				1	4	6	1	0				10	2	6.5	0.656613	2	2	6.5	0.984653	13
osa-miR1852	LOC_Os04g46960.3	glutathione peroxidase domain containing protein, expressed	755	0				0				0				0				6	2	6.5	0.999328	0				3	2	6.5	0.656613	1	4	6.5	0.999943	10
osa-miR1852	LOC_Os04g46960.2	glutathione peroxidase domain containing protein, expressed	758	0				0				0				0				4	2	6	0.999328	0				0				2	2	6.5	0.984653	6
osa-miR1852	LOC_Os05g39670.1	prenylated rab acceptor, putative, expressed	930	0				0				0				1	4	6.5	0.972884	8	2	6.5	0.999357	0				6	2	6.5	0.656613	2	2	6.5	0.984653	17
osa-miR1852	LOC_Os02g38780.2	protein phosphatase 2C containing protein, expressed	3207	0				0				0				4	2	6.5	0.605308	1	4	6.5	1	0				3	2	6.5	0.656613	0				8
osa-miR1852	LOC_Os02g55610.1	serine-rich protein, putative, expressed	761	0				0				0				0				1	4	7	0.999998	0				4	2	7	0.593549	0				5
osa-miR1852	LOC_Os05g41510.1	SH2 motif, putative, expressed	5451	0				0				0				0				1	4	6	0.999998	0				13	2	6	0.592254	4	2	6	0.969971	18
osa-miR1852	LOC_Os07g34589.2	translation initiation factor SUI1, putative, expressed	154	0				0				0				0				5	2	7	0.997873	0				0				0				5
osa-miR1853-3p	LOC_Os04g32950.3	calreticulin precursor protein, putative, expressed	1605	0				0				0				4	2	6	0.30017	0				0				0				1	4	6	0.97659	5
osa-miR1853-3p	LOC_Os09g23150.1	monoglyceride lipase, putative, expressed	1222	5	2	6	0.150421	2	2	6	0.121773	5	2	6	0.223093	0				0				0				0				0				12
osa-miR1853-3p	LOC_Os09g36290.1	Ser/Thr protein phosphatase family protein, putative, expressed	849	3	0	7	0.0307479	2	1	7	0.0121814	6	0	7	0.0343409	0				0				0				0				0				11	0.05
osa-miR1853-3p	LOC_Os09g36290.2	Ser/Thr protein phosphatase family protein, putative, expressed	849	5	1	7	0.00815482	2	0	7	0.0280413	4	1	7	0.00945868	0				0				0				0				0				11	0.05
osa-miR1853-3p	LOC_Os05g35740.1	subtilisin N-terminal Region family protein, expressed	668	0				0				0				0				15	2	5.5	0.808417	0				0				2	2	7	0.611229	17
osa-miR1853-3p	LOC_Os06g46475.1	WD domain, G-beta repeat domain containing protein, expressed	1038	0				0				0				1	4	7	0.557808	4	2	7	0.808417	0				0				0				5
osa-miR1853-3p	LOC_Os04g55920.5	zinc-finger protein, putative, expressed	438	0				0				0				0				13	2	6.5	0.963296	0				0				4	2	6.5	0.848857	17
osa-miR1854-3p	LOC_Os01g31220.1	expressed protein	1702	0				0				0				0				29	2	5.5	0.97408	0				0				0				29
osa-miR1854-3p	LOC_Os12g10730.1	glutathione S-transferase, putative, expressed	797	0				0				0				0				5	2	7	0.97408	0				0				0				5
osa-miR1854-3p	LOC_Os09g32810.2	ribulose-phosphate 3-epimerase, putative, expressed	939	0				0				0				0				3	2	7	0.988151	0				5	2	6.5	0.477418	0				8
osa-miR1854-3p	LOC_Os06g37630.1	transposon protein, putative, Mariner sub-class, expressed	1255	0				0				0				0				10	0	1	0.0497276	0				0				0				10	0.05
osa-miR1854-5p	LOC_Os04g33900.1	ctr copper transporter family protein, putative, expressed	656	0				0				0				0				1	4	6.5	1	0				4	2	7	0.917166	1	4	7	1	6
osa-miR1854-5p	LOC_Os01g19410.3	expressed protein	1359	0				0				0				0				0				0				0				5	2	6	0.99418	5
osa-miR1854-5p	LOC_Os02g02870.1	glycine-rich protein 2, putative, expressed	1233	0				0				0				1	4	7	0.999777	11	2	6	1	0				0				0				12
osa-miR1854-5p	LOC_Os01g40570.1	outer mitochondrial membrane porin, putative, expressed	602	0				0				0				1	4	6.5	0.998149	24	2	6.5	0.999997	0				0				1	4	6.5	1	26
osa-miR1854-5p	LOC_Os05g45050.2	reticulon domain containing protein, putative, expressed	487	0				0				0				1	4	7	0.999777	4	2	7	1	0				0				0				5
osa-miR1854-5p	LOC_Os02g54254.2	saccharopine dehydrogenase, putative, expressed	2704	0				0				0				0				1	4	6	1	0				0				4	2	6	0.99418	5
osa-miR1854-5p	LOC_Os11g42790.1	transporter, monovalent cation:proton antiporter-2 family, putative, expressed	1023	0				0				0				0				6	2	6.5	0.997053	0				0				0				6
osa-miR1854-5p	LOC_Os01g40590.1	tyrosine protein kinase domain containing protein, putative, expressed	1993	0				0				0				0				3	2	6.5	0.999997	0				0				5	2	6.5	0.999314	8
osa-miR1855	LOC_Os09g27750.1	1-aminocyclopropane-1-carboxylate oxidase 1, putative, expressed	1309	0				0				0				0				0				0				5	2	5.5	0.351212	3	2	5.5	0.815597	8
osa-miR1855	LOC_Os07g47530.1	AAA-type ATPase family protein, putative, expressed	3399	0				0				0				0				4	2	6	0.999069	0				0				2	2	7	0.981508	6
osa-miR1855	LOC_Os01g46610.1	dehydrogenase, putative, expressed	1434	0				0				0				1	4	5	0.528384	0				0				0				5	2	5	0.581123	6
osa-miR1855	LOC_Os03g29910.2	expressed protein	4138	0				0				0				0				4	2	6	0.999998	0				0				3	2	6	0.999465	7
osa-miR1855	LOC_Os02g45250.1	homeobox and START domains containing protein, putative, expressed	3195	0				0				0				1	4	7	0.968146	4	2	6	0.999069	0				0				1	4	7	0.999912	6
osa-miR1855	LOC_Os07g46160.1	MBTB14 - Bric-a-Brac, Tramtrack, Broad Complex BTB domain with Meprin and TRAF Homology MATH domain, expressed	1722	0				0				0				1	4	7	0.968146	0				0				4	2	7	0.63983	0				5
osa-miR1855	LOC_Os07g22930.2	starch synthase, putative, expressed	2204	0				0				0				0				0				0				25	2	7	0.63983	0				25
osa-miR1855	LOC_Os07g47510.1	stress-related protein, putative, expressed	1136	0				0				0				2	2	4.5	0.0642467	0				0				0				4	2	4.5	0.257956	6
osa-miR1855	LOC_Os09g24820.1	ZF-HD protein dimerisation region containing protein, expressed	4071	0				0				0				0				0				0				3	2	7	0.63983	2	2	7	0.981508	5
osa-miR1856	LOC_Os02g58660.2	ATCHX15, putative, expressed	2745	0				0				0				2	1	6.5	0.0223695	15	2	7	0.895778	0				0				0				17	0.05
osa-miR1856	LOC_Os01g02870.1	auxin-induced protein 5NG4, putative, expressed	1430	0				0				0				0				1	4	7	0.992019	0				6	2	7	0.281687	0				7
osa-miR1856	LOC_Os06g40940.3	glycine dehydrogenase, putative, expressed	2191	0				0				0				0				0				0				9	2	5.5	0.0852229	0				9
osa-miR1856	LOC_Os05g51590.1	N-rich protein, putative, expressed	1257	0				0				0				0				24	2	1	0.895778	0				0				0				24
osa-miR1857-3p	LOC_Os02g50210.1	erwinia induced protein 2, putative, expressed	595	0				0				0				0				1	4	6.5	1	0				4	2	6.5	0.636376	9	2	6.5	0.980805	14
osa-miR1857-3p	LOC_Os02g04020.1	expressed protein	1993	0				0				0				0				3	3	7	0.187146	0				0				3	2	7	0.925585	6
osa-miR1857-3p	LOC_Os02g32580.1	expressed protein	742	0				0				0				0				2	2	7	0.999028	0				3	2	6.5	0.636376	0				5
osa-miR1857-3p	LOC_Os09g20830.4	heat shock factor-binding protein 1, putative, expressed	1705	0				0				0				1	4	7	0.89397	13	0	7	0.0611309	0				0				6	2	7	0.925585	20
osa-miR1857-3p	LOC_Os09g20830.3	heat shock factor-binding protein 1, putative, expressed	1705	0				0				0				0				2	2	7	0.989371	0				0				11	0	7	0.0543548	13
osa-miR1857-3p	LOC_Os03g60350.1	leaf senescence related protein, putative, expressed	1922	0				0				0				1	4	6.5	0.967103	1	4	6.5	1	0				0				8	2	6.5	0.980805	10
osa-miR1857-3p	LOC_Os01g32800.2	proteasome subunit, putative, expressed	1320	0				0				0				1	4	6.5	0.967103	5	2	6.5	0.999006	0				0				0				6
osa-miR1857-3p	LOC_Os01g05790.1	SLT1 protein, putative, expressed	2282	0				0				0				1	4	7	0.89397	12	2	7	0.989371	0				0				11	0	7	0.0543548	24
osa-miR1857-5p	LOC_Os11g34450.1	14-3-3 protein, putative, expressed	947	0				0				0				1	4	5	0.935296	2	2	6.5	0.996175	0				0				3	2	5	0.957994	6
osa-miR1857-5p	LOC_Os08g39970.1	ENT domain containing protein, expressed	23	21	2	7	0.497139	0				6	2	7	0.65511	0				0				0				0				268	2	7	0.998844	295
osa-miR1857-5p	LOC_Os01g56300.1	expressed protein	1894	0				0				0				0				4	2	7	0.999993	0				0				1	4	7	1	5
osa-miR1857-5p	LOC_Os10g34710.1	myosin-2 heavy chain, non muscle, putative, expressed	3506	0				0				0				2	2	7	0.778015	1	4	7	1	0				0				3	2	7	0.998844	6
osa-miR1857-5p	LOC_Os03g06410.1	protein kinase domain containing protein, expressed	2254	0				0				0				0				10	2	6	0.999998	0				0				0				10
osa-miR1857-5p	LOC_Os10g08930.1	S10/S20 domain containing ribosomal protein, putative, expressed	217	0				0				0				0				0				0				0				6	2	7	0.998844	6
osa-miR1857-5p	LOC_Os08g29100.1	SAM domain family protein, expressed	65	24	0	6	0.218513	0				2	2	6	0.690907	0				0				0				0				7	2	6	0.999424	33
osa-miR1857-5p	LOC_Os01g05490.1	triosephosphate isomerase, cytosolic, putative, expressed	37	0				0				0				0				3	2	4.5	0.891146	0				0				2	2	4.5	0.718599	5
osa-miR1858a_b	LOC_Os01g60190.1	2,3-bisphosphoglycerate-independent phosphoglycerate mutase, putative, expressed	16	4	2	6.5	0.941766	1	4	6.5	0.981887	6	2	6.5	0.987759	0				1	4	6.5	1	0				0				0				12
osa-miR1858a_b	LOC_Os05g11790.1	CAMK_KIN1/SNF1/Nim1_like.19 - CAMK includes calcium/calmodulin depedent protein kinases, expressed	753	6	2	7	0.854432	2	2	7	0.784554	3	2	7	0.94942	0				0				0				0				0				11
osa-miR1858a_b	LOC_Os05g04340.1	CGMC_GSK.6 - CGMC includes CDA, MAPK, GSK3, and CLKC kinases, expressed	1383	0				0				0				0				6	2	5	1	0				0				0				6
osa-miR1858a_b	LOC_Os12g02370.4	chalcone--flavonone isomerase, putative, expressed	531	0				0				0				0				5	2	5	1	0				0				0				5
osa-miR1858a_b	LOC_Os04g59440.1	chlorophyll A-B binding protein, putative, expressed	525	3	2	7	0.854432	2	2	7	0.784554	2	2	7	0.94942	0				0				0				0				0				7
osa-miR1858a_b	LOC_Os05g44330.2	DJ-1 family protein, putative, expressed	141	10	2	6.5	0.941766	4	2	6.5	0.896151	10	2	6.5	0.987759	0				0				0				0				0				24
osa-miR1858a_b	LOC_Os05g44330.1	DJ-1 family protein, putative, expressed	141	10	2	6.5	0.941766	4	2	6.5	0.896151	6	2	6.5	0.987759	0				0				0				0				0				20
osa-miR1858a_b	LOC_Os05g44330.4	DJ-1 family protein, putative, expressed	141	6	2	6.5	0.941766	1	4	6.5	0.981887	4	2	6.5	0.987759	0				0				0				0				0				11
osa-miR1858a_b	LOC_Os05g44330.3	DJ-1 family protein, putative, expressed	141	3	2	6.5	0.941766	3	2	6.5	0.896151	3	2	6.5	0.987759	0				0				0				0				0				9
osa-miR1858a_b	LOC_Os01g09310.1	EMB1895, putative, expressed	547	4	2	7	0.854432	2	2	7	0.784554	4	2	7	0.94942	0				0				0				0				0				10
osa-miR1858a_b	LOC_Os04g03820.1	expressed protein	58	13	1	6.5	0.21527	3	1	6.5	0.304308	15	1	6.5	0.245243	0				0				0				0				0				31
osa-miR1858a_b	LOC_Os02g33890.1	expressed protein	557	12	2	6.5	0.941766	3	2	6.5	0.896151	13	2	6.5	0.987759	0				0				0				0				0				28
osa-miR1858a_b	LOC_Os02g56360.1	expressed protein	193	10	1	6.5	0.21527	7	0	6.5	0.569166	9	2	6.5	0.987759	0				0				0				0				0				26
osa-miR1858a_b	LOC_Os02g55930.1	expressed protein	17	8	0	6	0.597889	3	0	6	0.563812	12	2	6	0.986942	0				0				0				0				0				23
osa-miR1858a_b	LOC_Os05g37225.1	expressed protein	354	11	0	6.5	0.603305	4	0	6.5	0.569166	8	0	6.5	0.64461	0				0				0				0				0				23
osa-miR1858a_b	LOC_Os06g03380.1	expressed protein	1637	12	2	7	0.854432	2	2	7	0.784554	4	2	7	0.94942	0				0				0				0				0				18
osa-miR1858a_b	LOC_Os06g10070.1	expressed protein	743	5	2	7	0.854432	3	2	7	0.784554	9	0	7	0.504004	0				0				0				0				0				17
osa-miR1858a_b	LOC_Os02g56360.3	expressed protein	193	4	2	6.5	0.941766	3	3	6.5	0.11331	4	2	6.5	0.987759	0				0				0				0				0				11
osa-miR1858a_b	LOC_Os01g43110.1	expressed protein	443	5	2	6.5	0.941766	3	2	6.5	0.896151	2	2	6.5	0.987759	0				0				0				0				0				10
osa-miR1858a_b	LOC_Os08g16920.1	expressed protein	144	4	2	6.5	0.941766	1	4	6.5	0.981887	3	2	6.5	0.987759	0				0				0				0				0				8
osa-miR1858a_b	LOC_Os01g69890.1	expressed protein	164	3	2	7	0.854432	0				4	2	7	0.94942	0				0				0				0				0				7
osa-miR1858a_b	LOC_Os12g30000.1	expressed protein	233	1	4	7	0.901847	3	1	7	0.218024	3	0	7	0.504004	0				0				0				0				0				7
osa-miR1858a_b	LOC_Os06g30090.1	helix-loop-helix DNA-binding domain containing protein, expressed	830	3	2	6.5	0.941766	2	0	6.5	0.569166	6	0	6.5	0.64461	0				0				0				0				0				11
osa-miR1858a_b	LOC_Os11g18100.1	hypothetical protein	188	4	1	6	0.212475	4	1	6	0.300596	3	0	6	0.639176	0				0				0				0				0				11
osa-miR1858a_b	LOC_Os06g33940.1	NAC domain containing protein, putative, expressed	105	5	3	6	0.277613	6	1	6	0.300596	3	2	6	0.986942	0				0				0				0				0				14
osa-miR1858a_b	LOC_Os01g39670.1	OsFBD1 - F-box and FBD domain containing protein, expressed	128	6	0	6.5	0.603305	3	1	6.5	0.304308	0				0				0				0				0				0				9
osa-miR1858a_b	LOC_Os02g53860.1	OsSub22 - Putative Subtilisin homologue, expressed	2102	0				0				0				0				1	4	6.5	1	0				0				5	2	7	1	6
osa-miR1858a_b	LOC_Os12g36610.1	patatin, putative, expressed	579	7	2	5.5	0.950086	5	2	5.5	0.908152	7	0	5.5	0.663996	0				0				0				0				0				19
osa-miR1858a_b	LOC_Os12g36530.1	patatin, putative, expressed	659	5	2	5.5	0.950086	5	1	5.5	0.317862	4	2	5.5	0.990358	0				0				0				0				0				14
osa-miR1858a_b	LOC_Os06g45340.3	peptidyl-prolyl cis-trans isomerase, FKBP-type, putative, expressed	796	0				0				0				2	2	6.5	0.998021	51	2	5	1	0				0				0				53
osa-miR1858a_b	LOC_Os06g45340.1	peptidyl-prolyl cis-trans isomerase, FKBP-type, putative, expressed	714	0				0				0				0				7	2	6	1	0				0				0				7
osa-miR1858a_b	LOC_Os04g32920.2	potassium transporter, putative, expressed	652	9	2	7	0.854432	1	4	7	0.934038	4	2	7	0.94942	0				0				0				0				0				14
osa-miR1858a_b	LOC_Os04g32920.4	potassium transporter, putative, expressed	597	5	3	7	0.200438	4	2	7	0.784554	5	2	7	0.94942	0				0				0				0				0				14
osa-miR1858a_b	LOC_Os02g31910.2	potassium transporter, putative, expressed	524	6	2	7	0.854432	1	4	7	0.934038	6	2	7	0.94942	0				0				0				0				0				13
osa-miR1858a_b	LOC_Os04g32920.3	potassium transporter, putative, expressed	574	7	2	7	0.854432	1	4	7	0.934038	4	2	7	0.94942	0				0				0				0				0				12
osa-miR1858a_b	LOC_Os04g32920.1	potassium transporter, putative, expressed	572	4	2	7	0.854432	1	4	7	0.934038	6	2	7	0.94942	0				0				0				0				0				11
osa-miR1858a_b	LOC_Os04g32920.5	potassium transporter, putative, expressed	587	4	2	7	0.854432	3	2	7	0.784554	2	2	7	0.94942	0				0				0				0				0				9
osa-miR1858a_b	LOC_Os04g41160.1	protein kinase, putative, expressed	571	7	2	7	0.854432	1	4	7	0.934038	2	2	7	0.94942	0				0				0				0				0				10
osa-miR1858a_b	LOC_Os05g29030.2	protein phosphatase 2C, putative, expressed	1322	7	2	7	0.854432	3	2	7	0.784554	2	2	7	0.94942	0				0				0				0				0				12
osa-miR1858a_b	LOC_Os04g16280.1	retrotransposon protein, putative, unclassified, expressed	1204	6	2	6.5	0.941766	4	2	6.5	0.896151	12	0	6.5	0.64461	0				0				0				0				0				22
osa-miR1858a_b	LOC_Os07g10020.1	retrotransposon protein, putative, unclassified, expressed	957	10	0	7	0.465629	3	1	7	0.218024	6	1	7	0.173619	0				0				0				0				0				19
osa-miR1858a_b	LOC_Os06g43650.1	secreted salivary protein, putative, expressed	708	0				0				0				1	4	6.5	1	7	2	6.5	1	0				0				1	4	6.5	1	9
osa-miR1858a_b	LOC_Os04g58280.2	stem-specific protein TSJT1, putative, expressed	2094	0				0				0				0				6	2	6	1	0				0				0				6
osa-miR1858a_b	LOC_Os09g15330.2	transporter family protein, putative, expressed	1773	11	0	7	0.465629	4	1	7	0.218024	2	2	7	0.94942	0				0				0				0				0				17
osa-miR1858a_b	LOC_Os09g15330.1	transporter family protein, putative, expressed	1741	7	2	7	0.854432	2	2	7	0.784554	3	2	7	0.94942	0				0				0				0				0				12
osa-miR1858a_b	LOC_Os08g37120.1	transposon protein, putative, unclassified, expressed	166	11	1	6.5	0.21527	3	1	6.5	0.304308	9	0	6.5	0.64461	0				0				0				0				0				23
osa-miR1858a_b	LOC_Os10g12140.1	transposon protein, putative, unclassified, expressed	793	6	2	6.5	0.941766	3	1	6.5	0.304308	6	2	6.5	0.987759	0				0				0				0				0				15
osa-miR1858a_b	LOC_Os06g10740.1	transposon protein, putative, unclassified, expressed	418	5	2	6.5	0.941766	0				2	2	6.5	0.987759	0				0				0				0				0				7
osa-miR1858a_b	LOC_Os03g14600.1	transposon protein, putative, unclassified, expressed	418	2	2	6.5	0.941766	1	4	6.5	0.981887	3	2	6.5	0.987759	0				0				0				0				0				6
osa-miR1858a_b	LOC_Os02g49090.2	WD domain, G-beta repeat domain containing protein, expressed	349	12	2	7	0.854432	5	2	7	0.784554	9	2	7	0.94942	0				0				0				0				0				26
osa-miR1858a_b	LOC_Os02g49090.1	WD domain, G-beta repeat domain containing protein, expressed	349	5	2	7	0.854432	4	2	7	0.784554	1	4	7	0.99971	0				0				0				0				0				10
osa-miR1858a_b	LOC_Os08g37904.3	ZOS8-08 - C2H2 zinc finger protein, expressed	3102	4	2	6	0.939286	2	3	6	0.111744	8	2	6	0.986942	0				0				0				0				0				14
osa-miR1858a_b	LOC_Os08g37904.6	ZOS8-08 - C2H2 zinc finger protein, expressed	2514	6	2	6	0.939286	5	2	6	0.892644	2	2	6	0.986942	0				0				0				0				0				13
osa-miR1858a_b	LOC_Os08g37904.2	ZOS8-08 - C2H2 zinc finger protein, expressed	3102	5	2	6	0.939286	5	2	6	0.892644	3	2	6	0.986942	0				0				0				0				0				13
osa-miR1858a_b	LOC_Os08g37904.1	ZOS8-08 - C2H2 zinc finger protein, expressed	3102	7	2	6	0.939286	3	2	6	0.892644	2	2	6	0.986942	0				0				0				0				0				12
osa-miR1858a_b	LOC_Os08g37904.4	ZOS8-08 - C2H2 zinc finger protein, expressed	3105	5	2	6	0.939286	4	2	6	0.892644	2	2	6	0.986942	0				0				0				0				0				11
osa-miR1858a_b	LOC_Os08g37904.5	ZOS8-08 - C2H2 zinc finger protein, expressed	3009	3	2	6	0.939286	1	4	6	0.98079	2	2	6	0.986942	0				0				0				0				0				6
osa-miR1859	LOC_Os11g06390.6	actin, putative, expressed	843	0				0				0				1	4	7	0.54821	3	2	5	0.804206	0				0				1	4	7	0.883957	5
osa-miR1859	LOC_Os02g18170.1	hypothetical protein	327	19	0	7	0.029951	4	1	7	0.0118628	14	0	7	0.0334525	0				0				0				0				0				37	0.05
osa-miR1860-3p	LOC_Os12g41060.1	AP2 domain containing protein, expressed	1767	0				0				0				0				3	2	7	0.962489	0				0				11	2	7	0.846967	14
osa-miR1860-3p	LOC_Os01g19470.1	nodal modulator 1 precursor, putative, expressed	3632	0				0				0				1	4	6.5	0.791455	0				0				0				4	2	6.5	0.837153	5
osa-miR1860-3p	LOC_Os03g49800.1	phosphatidylinositol-4-phosphate 5-kinase, putative, expressed	2851	0				0				0				2	2	7	0.341498	4	2	7	0.962489	0				0				2	2	7	0.846967	8
osa-miR1860-5p	LOC_Os08g04450.3	DAG protein, chloroplast precursor, putative, expressed	1145	0				0				0				2	2	7	0.290422	3	2	5.5	0.932531	0				0				0				5
osa-miR1860-5p	LOC_Os08g44380.1	L1P family of ribosomal proteins domain containing protein, expressed	741	0				0				0				0				3	2	6.5	0.99126	0				0				4	2	6.5	0.933462	7
osa-miR1860-5p	LOC_Os08g44380.2	L1P family of ribosomal proteins domain containing protein, expressed	741	0				0				0				0				5	2	6.5	0.99126	0				0				0				5
osa-miR1860-5p	LOC_Os02g34530.1	OsPDIL5-3 protein disulfide isomerase PDIL5-3, expressed	600	0				0				0				0				7	2	7	0.932531	0				0				0				7
osa-miR1860-5p	LOC_Os09g17840.1	protein transport protein Sec61 subunit alpha, putative, expressed	1367	0				0				0				0				8	2	6.5	0.99126	0				0				1	4	6.5	0.998244	9
osa-miR1860-5p	LOC_Os04g50890.1	secretory carrier-associated membrane protein, putative, expressed	660	0				0				0				0				4	2	7	0.697551	0				0				1	4	5	0.798264	5
osa-miR1860-5p	LOC_Os05g05710.1	serine/threonine-protein phosphatase 2A regulatory subunit B subunitgamma, putative, expressed	1038	0				0				0				0				4	2	6.5	0.99126	0				0				1	4	6.5	0.998244	5
osa-miR1861a_o	LOC_Os08g09250.3	glyoxalase family protein, putative, expressed	1290	0				0				0				0				3	2	6	0.968478	0				0				4	2	6	0.861453	7
osa-miR1861a_o	LOC_Os03g30430.2	nitrilase-associated protein, putative, expressed	681	0				0				0				0				2	2	6.5	0.959961	0				1	4	6.5	0.505176	3	2	6.5	0.841152	6
osa-miR1861a_o	LOC_Os03g30430.1	nitrilase-associated protein, putative, expressed	747	0				0				0				1	4	6.5	0.795886	0				0				0				4	2	6.5	0.841152	5
osa-miR1861a_o	LOC_Os02g02840.1	ras-related protein, putative, expressed	1203	0				0				0				0				4	2	7	0.961665	0				0				1	4	7	0.987296	5
osa-miR1861a_o	LOC_Os02g33140.1	ribosomal protein, putative, expressed	663	0				0				0				4	2	7	0.339674	2	2	7	0.962489	0				0				5	2	7	0.845052	11
osa-miR1861a_o	LOC_Os05g08360.2	rRNA 2-O-methyltransferase fibrillarin 2, putative, expressed	548	0				0				0				0				5	2	6.5	0.959961	0				0				1	4	6.5	0.986534	6
osa-miR1861b_f_i_l	LOC_Os09g31970.1	3-hydroxy-3-methylglutaryl-coenzyme A reductase, putative, expressed	2265	0				0				0				0				5	2	5	0.946883	0				0				1	4	6	0.980341	6
osa-miR1861b_f_i_l	LOC_Os05g12400.1	BURP domain containing protein, expressed	845	0				0				0				1	4	6	0.765311	5	2	6	0.946883	0				1	4	6	0.473632	0				7
osa-miR1861b_f_i_l	LOC_Os08g09250.3	glyoxalase family protein, putative, expressed	1290	0				0				0				0				3	2	7	0.902359	0				0				4	2	7	0.735557	7
osa-miR1861b_f_i_l	LOC_Os08g09250.1	glyoxalase family protein, putative, expressed	500	0				0				0				0				6	2	7	0.902359	0				0				1	4	7	0.955589	7
osa-miR1861b_f_i_l	LOC_Os04g44610.1	white-brown complex homolog protein 11, putative, expressed	2116	0				0				0				0				7	2	7	0.902359	0				0				0				7
osa-miR1861c	LOC_Os02g36974.1	14-3-3 protein, putative, expressed	643	0				0				0				0				6	2	7	0.767009	1	4	7	0.0226012	0				1	4	7	0.857734	8	0.05
osa-miR1861c	LOC_Os02g36974.2	14-3-3 protein, putative, expressed	666	0				0				0				0				3	2	7	0.767009	0				0				2	2	7	0.565207	5
osa-miR1861c	LOC_Os08g09250.3	glyoxalase family protein, putative, expressed	1290	0				0				0				0				2	2	6	0.406562	0				0				4	2	4.5	0.257956	6
osa-miR1861c	LOC_Os08g09250.1	glyoxalase family protein, putative, expressed	500	0				0				0				0				4	2	4.5	0.406562	0				0				1	4	4.5	0.502684	5
osa-miR1861c	LOC_Os11g11390.1	ribosomal protein, putative, expressed	930	0				0				0				0				3	3	3	0.0757715	0				14	2	7	0.19196	25	2	7	0.565207	42
osa-miR1861d	LOC_Os05g49760.1	dehydrogenase, putative, expressed	40	0				0				0				0				7	2	7	0.942056	0				0				0				7
osa-miR1861d	LOC_Os06g11990.1	expressed protein	3037	0				0				0				0				8	2	3	0.970469	0				0				0				8
osa-miR1861d	LOC_Os08g09250.3	glyoxalase family protein, putative, expressed	1290	0				0				0				0				2	2	7	0.942056	0				0				4	2	7	0.803772	6
osa-miR1861d	LOC_Os04g59494.1	transportin-2, putative, expressed	3188	0				0				0				0				5	2	7	0.942056	0				0				0				5
osa-miR1861e_k_m	LOC_Os07g46460.1	ferredoxin-dependent glutamate synthase, chloroplast precursor, putative, expressed	5741	0				0				0				4	2	7	0.371754	1	4	7	0.999592	0				10	2	7	0.414008	0				15
osa-miR1861e_k_m	LOC_Os08g09250.3	glyoxalase family protein, putative, expressed	1290	0				0				0				0				7	2	6.5	0.845855	0				0				4	2	6.5	0.656675	11
osa-miR1861e_k_m	LOC_Os01g05010.1	mitochondrial glycoprotein, putative, expressed	893	0				0				0				1	4	7	0.835331	1	4	4	0.999592	0				0				4	2	7	0.876118	6
osa-miR1861g	LOC_Os01g05010.1	mitochondrial glycoprotein, putative, expressed	893	0				0				0				1	4	6	0.910706	0				0				0				4	2	6	0.939007	5
osa-miR1861h_j	LOC_Os09g31970.1	3-hydroxy-3-methylglutaryl-coenzyme A reductase, putative, expressed	2265	0				0				0				0				5	2	7	0.886308	0				0				1	4	7	0.945553	6
osa-miR1861h_j	LOC_Os12g05110.1	pyruvate kinase, putative, expressed	348	0				0				0				0				5	2	5	0.662817	0				0				0				5
osa-miR1861n	LOC_Os08g05880.1	Brix domain containing protein, putative, expressed	249	0				0				0				0				7	2	7	0.924782	0				0				0				7
osa-miR1861n	LOC_Os11g07280.2	coatomer subunit beta-1, putative, expressed	3729	0				0				0				1	4	6.5	0.869975	3	2	6.5	0.983935	0				0				1	4	6.5	0.996034	5
osa-miR1861n	LOC_Os04g02820.3	elongation factor, putative, expressed	2091	0				0				0				0				12	2	6	0.950237	0				0				1	4	6	0.981985	13
osa-miR1861n	LOC_Os06g43560.1	phox domain-containing protein, putative, expressed	2106	0				0				0				0				5	2	6.5	0.983935	0				0				1	4	6.5	0.996034	6
osa-miR1861n	LOC_Os12g07490.1	protein transport protein Sec61 subunit beta, putative, expressed	48	0				0				0				0				5	2	7	0.924782	0				0				0				5
osa-miR1862d	LOC_Os01g17170.2	magnesium-protoporphyrin IX monomethyl ester cyclase,chloroplast precursor, putative, expressed	573	0				0				0				0				16	2	0	0.479142	0				0				0				16
osa-miR1862d	LOC_Os02g39070.2	vesicle transport protein GOT1B, putative, expressed	1097	0				0				0				0				0				0				0				6	2	4.5	0.200493	6
osa-miR1862f_g	LOC_Os04g32020.2	2-oxoglutarate dehydrogenase E1 component, mitochondrial precursor, putative, expressed	3721	0				0				0				2	2	6.5	0.938173	1	4	6.5	1	0				0				2	2	6.5	0.999996	5
osa-miR1862f_g	LOC_Os09g24690.1	60S ribosomal protein L34, putative, expressed	436	0				0				0				0				4	2	6.5	1	0				0				1	4	6.5	1	5
osa-miR1862f_g	LOC_Os11g19250.1	AARP2CN domain containing protein, expressed	2689	0				0				0				5	0	6.5	0.147392	0				0				0				0				5
osa-miR1862f_g	LOC_Os09g36860.1	acyl carrier protein, putative, expressed	515	0				0				0				0				2	3	6.5	0.631414	0				0				3	2	6.5	0.999996	5
osa-miR1862f_g	LOC_Os10g33630.1	adaptin ear-binding coat-associated protein 2, putative, expressed	1488	0				0				0				0				2	2	6.5	1	0				5	2	6.5	0.959251	1	4	6.5	1	8
osa-miR1862f_g	LOC_Os05g43570.1	AGC_AGC_other_NDRh_TRCd.2 - ACG kinases include homologs to PKA, PKG and PKC, expressed	2203	0				0				0				0				5	2	5.5	0.999993	0				0				0				5
osa-miR1862f_g	LOC_Os02g43930.2	chaperone protein dnaJ, putative, expressed	1762	0				0				0				0				6	2	6.5	1	0				0				0				6
osa-miR1862f_g	LOC_Os03g38950.1	chloroplast post-illumination chlorophyll fluorescence increase protein, putative, expressed	1233	0				0				0				2	2	7	0.853011	15	2	7	1	0				0				0				17
osa-miR1862f_g	LOC_Os01g38950.1	CK1_CaseinKinase_1.2 - CK1 includes the casein kinase 1 kinases, expressed	2224	0				0				0				0				0				0				5	2	7	0.889706	0				5
osa-miR1862f_g	LOC_Os09g28510.1	EF hand family protein, putative, expressed	560	0				0				0				2	2	6.5	0.938173	7	2	6.5	1	0				7	2	6.5	0.959251	0				16
osa-miR1862f_g	LOC_Os09g21770.1	ES43 protein, putative, expressed	928	0				0				0				0				3	2	6.5	1	0				0				2	2	6	0.999974	5
osa-miR1862f_g	LOC_Os04g08690.1	expressed protein	152	4	2	7	0.583442	0				10	0	7	0.272861	0				3	2	7	1	0				0				0				17
osa-miR1862f_g	LOC_Os03g07970.1	expressed protein	1437	3	2	6.5	0.719522	5	2	6.5	0.636736	6	2	6.5	0.860347	0				0				0				0				0				14
osa-miR1862f_g	LOC_Os07g08410.1	expressed protein	540	0				0				0				0				8	0	6.5	0.290263	0				0				1	4	6.5	1	9
osa-miR1862f_g	LOC_Os05g22840.1	expressed protein	447	5	2	7	0.583442	0				0				0				0				0				0				0				5
osa-miR1862f_g	LOC_Os05g15360.2	expressed protein	659	0				0				0				0				5	2	7	1	0				0				0				5
osa-miR1862f_g	LOC_Os02g08260.1	HD domain containing protein 2, putative, expressed	755	0				0				0				1	4	7	0.999413	4	2	6.5	1	0				0				0				5
osa-miR1862f_g	LOC_Os02g17130.1	hypothetical protein	52	4	2	7	0.583442	0				4	2	7	0.742337	0				4	2	7	1	0				0				0				12
osa-miR1862f_g	LOC_Os05g01470.2	methionine S-methyltransferase, putative, expressed	2152	0				0				0				0				18	2	7	1	0				0				0				18
osa-miR1862f_g	LOC_Os12g41250.1	methylcrotonoyl-CoA carboxylase subunit alpha, mitochondrial precursor, putative, expressed	2626	0				0				0				0				13	2	7	1	0				38	2	7	0.889706	27	2	7	0.999819	78
osa-miR1862f_g	LOC_Os12g03150.1	myb-like DNA-binding domain containing protein, putative, expressed	93	4	2	6	0.657972	3	2	6	0.574543	8	2	6	0.810122	0				0				0				0				0				15
osa-miR1862f_g	LOC_Os01g23740.1	OsPDIL2-2 protein disulfide isomerase PDIL2-2, expressed	1511	0				0				0				1	4	7	0.999413	0				0				0				4	2	7	0.999819	5
osa-miR1862f_g	LOC_Os08g43540.1	peptidase, T1 family, putative, expressed	956	0				0				0				3	2	6.5	0.938173	6	2	4	1	0				1	4	6.5	0.991623	2	2	6.5	0.999996	12
osa-miR1862f_g	LOC_Os04g07780.1	retrotransposon protein, putative, Ty3-gypsy subclass, expressed	503	3	2	7	0.583442	1	4	7	0.709292	4	2	7	0.742337	0				0				0				0				0				8
osa-miR1862f_g	LOC_Os01g67134.1	ribosomal L18p/L5e family protein, putative, expressed	790	0				2	2	7	0.502204	0				4	2	7	0.853011	0				0				0				16	2	7	0.999819	22
osa-miR1862f_g	LOC_Os03g59310.1	ribosomal protein, putative, expressed	836	0				0				0				7	2	7	0.853011	4	2	6.5	1	0				0				12	2	7	0.999819	23
osa-miR1862f_g	LOC_Os07g33680.1	succinate dehydrogenase subunit 3, putative, expressed	479	0				0				0				1	4	7	0.999413	1	4	7	1	0				0				3	2	7	0.999819	5
osa-miR1862f_g	LOC_Os03g51600.1	tubulin/FtsZ domain containing protein, putative, expressed	806	0				0				0				0				5	2	5	0.999768	0				0				6	2	5	0.991654	11
osa-miR1862f_g	LOC_Os03g51600.2	tubulin/FtsZ domain containing protein, putative, expressed	806	0				0				0				0				2	2	7	0.999778	0				0				4	2	5	0.991654	6
osa-miR1862f_g	LOC_Os11g14220.1	tubulin/FtsZ domain containing protein, putative, expressed	787	0				0				0				0				1	4	6	1	0				0				5	2	5	0.991654	6
osa-miR1862f_g	LOC_Os01g48280.2	ubiquitin-conjugating enzyme, putative, expressed	249	0				0				0				0				32	2	7	1	0				0				0				32
osa-miR1862f_g	LOC_Os04g16722.1	uncharacterized protein ycf68, putative, expressed	4141	1	4	7	0.651747	2	2	7	0.502204	0				0				0				0				4	2	7	0.889706	0				7
osa-miR1862f_g	LOC_Os03g08330.1	ZIM domain containing protein, putative, expressed	983	0				0				0				0				3	3	6.5	0.490902	0				3	2	7	0.889706	0				6
osa-miR1863a	LOC_Os05g07640.1	expressed protein	461	0				0				0				0				4	2	4	0.455993	0				0				2	2	7	0.293952	6
osa-miR1863b.2	LOC_Os07g07020.2	mediator of RNA polymerase II transcription subunit 31, putative, expressed	822	0				0				0				0				9	2	7	0.490344	0				0				0				9
osa-miR1865-3p	LOC_Os10g25680.1	OsFBL52 - F-box domain and LRR containing protein, expressed	3003	0				0				0				0				5	2	3	0.323868	0				0				2	2	6.5	0.200493	7
osa-miR1865-3p	LOC_Os04g46130.1	plastocyanin-like domain containing protein, putative, expressed	595	0				0				0				0				5	2	3.5	0.293817	0				0				0				5
osa-miR1865-5p	LOC_Os04g49370.1	expressed protein	781	0				0				0				0				2	2	6	0.406562	0				0				6	2	6	0.257956	8
osa-miR1866-3p	LOC_Os11g32880.1	DEAD-box ATP-dependent RNA helicase, putative, expressed	2929	0				0				0				1	4	6	0.910706	0				0				1	4	6	0.656851	3	2	6	0.939007	5
osa-miR1866-3p	LOC_Os11g32880.3	DEAD-box ATP-dependent RNA helicase, putative, expressed	2946	0				0				0				0				2	2	6	0.992494	0				0				3	2	6	0.939007	5
osa-miR1866-3p	LOC_Os08g44810.1	lactate/malate dehydrogenase, putative, expressed	1675	0				0				0				1	4	7	0.845605	0				0				7	2	7	0.425087	0				8
osa-miR1866-3p	LOC_Os12g21710.1	nnrU, putative, expressed	1101	0				0				0				1	4	5.5	0.917172	0				0				3	2	5.5	0.521954	2	2	5.5	0.94409	6
osa-miR1866-3p	LOC_Os06g11190.1	OsPOP13 - Putative Prolyl Oligopeptidase homologue, expressed	2395	0				0				0				0				9	2	7	0.976239	0				0				0				9
osa-miR1866-3p	LOC_Os04g01230.2	phosphoglycerate mutase, putative, expressed	1423	0				0				0				1	4	6	0.910706	2	2	6	0.992494	0				0				4	2	6	0.939007	7
osa-miR1866-3p	LOC_Os01g03180.1	retrotransposon protein, putative, unclassified, expressed	1486	0				0				0				0				0				0				0				6	2	6.5	0.882128	6
osa-miR1866-3p	LOC_Os03g08440.1	ribosomal protein S2, putative, expressed	1176	0				0				0				3	2	6.5	0.378669	0				1	4	6.5	0.0569979	1	4	6.5	0.558529	32	2	6.5	0.882128	37
osa-miR1866-3p	LOC_Os11g05552.1	signal recognition particle 54 kDa protein, chloroplast precursor, putative, expressed	2460	0				0				0				0				18	2	5.5	0.976239	0				0				2	2	6.5	0.882128	20
osa-miR1866-3p	LOC_Os01g54020.2	tRNA synthetase, putative, expressed	1448	0				0				0				0				1	4	5.5	0.999661	0				3	2	6.5	0.421417	2	2	6.5	0.882128	6
osa-miR1871	LOC_Os09g32976.2	ribosomal protein L7Ae, putative, expressed	1123	0				0				0				5	2	6	0.152961	130	0	2.5	0.0179459	0				1	4	6	0.248154	5	2	6	0.525677	141	0.05
osa-miR1871	LOC_Os09g32976.1	ribosomal protein L7Ae, putative, expressed	1023	0				0				0				6	2	6	0.152961	2	2	6	0.728707	0				0				5	2	6	0.525677	13
osa-miR1873	LOC_Os05g01790.1	expressed protein	1161	0				0				0				0				369	0	3	0.00271264	0				0				0				369	0.05
osa-miR1873	LOC_Os02g05340.1	proteasome/cyclosome repeat containing protein, expressed	2856	0				0				0				0				27	2	3.5	0.406562	0				0				0				27
osa-miR1873	LOC_Os04g01980.1	receptor protein kinase, putative, expressed	846	0				0				0				0				4	2	5.5	0.647831	0				0				1	4	6.5	0.737852	5
osa-miR1874-3p	LOC_Os08g16914.1	expressed protein	1564	0				0				0				0				5	2	6	0.598757	0				0				0				5
osa-miR1878	LOC_Os08g17160.1	plastocyanin-like domain containing protein, putative, expressed	729	0				0				0				0				18	2	7	0.195413	0				0				1	4	7	0.252524	19
osa-miR1878	LOC_Os12g19470.1	ribulose bisphosphate carboxylase small chain, chloroplast precursor, putative, expressed	752	0				0				0				0				32	2	7	0.195413	0				1	4	7	0.0464252	0				33	0.05
osa-miR1880	LOC_Os05g10980.1	REX1 DNA Repair family protein, expressed	368	0				0				0				0				10	2	7	0.352639	0				0				0				10
osa-miR1881	LOC_Os02g57040.1	dehydrogenase, putative, expressed	1424	0				0				0				5	2	5	0.0406527	6	2	3.5	0.293817	0				0				9	2	5	0.170114	20	0.05
osa-miR1881	LOC_Os02g57040.3	dehydrogenase, putative, expressed	1406	0				0				0				1	4	5	0.148755	1	4	5	0.501793	0				0				7	2	5	0.170114	9
osa-miR1881	LOC_Os02g57040.2	dehydrogenase, putative, expressed	1284	0				0				0				0				2	2	5	0.278295	0				1	4	5	0.0688231	5	2	5	0.170114	8
osa-miR1882a_b_c_d_e-5p_f_g_h	LOC_Os05g33570.1	pyruvate, phosphate dikinase, chloroplast precursor, putative, expressed	2432	0				0				0				0				8	2	4	0.704056	0				0				0				8
osa-miR1882e-3p	LOC_Os03g13370.1	tetratricopeptide repeat domain containing protein, expressed	2480	0				0				0				1	4	7	0.227164	5	2	6	0.406562	0				0				0				6
osa-miR2055	LOC_Os03g31090.1	40S ribosomal protein S19, putative, expressed	383	0				0				0				0				4	2	7	0.999998	0				0				3	3	7	0.182241	7
osa-miR2055	LOC_Os05g47980.1	ATP synthase, putative, expressed	916	0				0				0				0				12	2	7	0.999998	0				0				1	4	7	1	13
osa-miR2055	LOC_Os03g38950.2	chloroplast post-illumination chlorophyll fluorescence increase protein, putative, expressed	812	0				0				0				4	2	6.5	0.796824	1	4	7	1	0				0				0				5
osa-miR2055	LOC_Os09g01000.1	expressed protein	2903	60	2	7	0.537378	453	2	7	0.458828	0				0				0				0				0				1	4	7	1	514
osa-miR2055	LOC_Os03g19760.2	HAD-superfamily hydrolase, subfamily IA, variant 3 containing protein, expressed	3025	0				0				0				0				32	2	7	0.999998	0				0				0				32
osa-miR2055	LOC_Os01g62840.1	mannose-1-phosphate guanyltransferase, putative, expressed	1519	0				0				0				0				0				0				41	2	7	0.856376	0				41
osa-miR2055	LOC_Os02g10230.1	metal cation transporter, putative, expressed	914	0				0				0				0				15	2	6.5	0.999996	0				0				0				15
osa-miR2055	LOC_Os05g48670.1	OsFBT10 - F-box and tubby domain containing protein, expressed	921	0				0				0				1	4	6.5	0.997939	4	2	6.5	0.999997	0				0				0				5
osa-miR2055	LOC_Os03g43020.1	prefoldin subunit, putative, expressed	115	0				0				0				0				1	4	7	1	0				0				4	2	7	0.999491	5
osa-miR2055	LOC_Os07g43060.1	transcription elongation factor SPT4 homolog 1, putative, expressed	582	0				0				0				0				2	2	6.5	0.999996	0				0				5	2	6.5	0.999223	7
osa-miR2090	LOC_Os03g24200.1	OsFBX85 - F-box domain containing protein, expressed	554	0				1	4	6	0.175135	0				0				115	0	3	0.0320704	0				0				0				116	0.05
osa-miR2090	LOC_Os01g67850.1	zinc finger, RING-type, putative, expressed	994	0				0				0				1	4	7	0.718315	120	0	4	0.0352786	0				0				1	4	7	0.967756	122	0.05
osa-miR2091-3p	LOC_Os03g52840.3	serine hydroxymethyltransferase, mitochondrial precursor, putative, expressed	977	0				0				0				0				7	2	7	0.893487	0				0				1	4	6	0.948632	8
osa-miR2091-5p	LOC_Os04g46440.1	AP2 domain containing protein, expressed	920	0				0				0				0				5	2	6.5	0.994342	0				0				0				5
osa-miR2091-5p	LOC_Os03g45779.1	expressed protein	452	0				0				0				1	4	6	0.921501	18	2	6	0.994218	0				0				0				19
osa-miR2091-5p	LOC_Os11g34790.1	expressed protein	1808	0				0				0				0				14	2	6	0.994218	1	4	6	0.0776817	1	4	6	0.675878	0				16
osa-miR2091-5p	LOC_Os03g15530.1	expressed protein	1803	0				0				0				1	4	6	0.921501	1	4	6	0.999983	0				4	2	6	0.529498	1	4	6	0.99899	7
osa-miR2091-5p	LOC_Os06g43660.1	inorganic H+ pyrophosphatase, putative, expressed	438	0				0				0				0				7	2	7	0.932531	0				0				0				7
osa-miR2091-5p	LOC_Os06g09450.3	sucrose synthase, putative, expressed	1806	0				0				0				0				10	2	6	0.9865	0				0				0				10
osa-miR2091-5p	LOC_Os06g09450.4	sucrose synthase, putative, expressed	2318	0				0				0				0				4	2	6	0.9865	0				0				1	4	7	0.996858	5
osa-miR2092-3p	LOC_Os07g14850.1	CESA6 - cellulose synthase, expressed	3419	0				0				0				0				3	2	6.5	0.881255	0				0				2	2	7	0.700553	5
osa-miR2092-3p	LOC_Os06g10230.1	receptor-like protein kinase 5 precursor, putative, expressed	3605	0				0				0				0				0				0				0				25	2	6	0.748385	25
osa-miR2092-3p	LOC_Os01g66170.1	SNARE associated Golgi protein, putative, expressed	1315	0				0				0				1	4	6	0.696328	13	2	6	0.910492	0				0				1	4	6	0.96047	15
osa-miR2092-3p	LOC_Os06g43170.1	transposon protein, putative, unclassified, expressed	2938	0				0				0				0				4	2	3.5	0.824375	0				1	4	5.5	0.316343	14	2	5.5	0.630088	19
osa-miR2092-3p	LOC_Os01g05490.1	triosephosphate isomerase, cytosolic, putative, expressed	957	0				0				0				2	2	7	0.235383	0				0				6	2	7	0.265511	8	2	7	0.700553	16
osa-miR2092-3p	LOC_Os01g05490.2	triosephosphate isomerase, cytosolic, putative, expressed	1086	0				0				0				0				2	3	4	0.0909301	0				3	2	7	0.265511	10	2	7	0.700553	15
osa-miR2092-5p	LOC_Os09g38755.1	E3 ubiquitin-protein ligase HERC2, putative, expressed	829	0				0				0				0				5	2	7	0.974638	0				0				3	2	7	0.877649	8
osa-miR2092-5p	LOC_Os03g20370.1	OsCam1-1 - Calmodulin, expressed	675	0				0				0				0				1	4	7	0.99961	0				0				6	2	7	0.877649	7
osa-miR2092-5p	LOC_Os07g38730.1	tubulin/FtsZ domain containing protein, putative, expressed	1538	0				0				0				1	4	7	0.837089	1	4	7	0.99961	0				1	4	7	0.552188	5	2	7	0.877649	8
osa-miR2093-3p	LOC_Os01g52490.1	40S ribosomal protein S24, putative, expressed	707	0				0				0				2	2	6.5	0.854226	0				0				0				4	2	6.5	0.999825	6
osa-miR2093-3p	LOC_Os06g48960.1	AIG2-like family domain containing protein, expressed	394	0				0				0				0				4	2	7	0.999996	0				0				1	4	5	1	5
osa-miR2093-3p	LOC_Os08g44860.7	aminopeptidase, putative, expressed	2654	0				0				0				4	2	5.5	0.792277	44	2	6.5	0.999996	0				0				0				48
osa-miR2093-3p	LOC_Os08g44860.8	aminopeptidase, putative, expressed	2652	0				0				0				1	4	5.5	0.997754	4	2	5	0.999996	0				0				0				5
osa-miR2093-3p	LOC_Os06g41730.1	ARID/BRIGHT DNA-binding domain-containing protein, putative, expressed	2047	0				0				0				1	4	7	0.997825	2	2	7	0.999996	0				0				4	2	7	0.999173	7
osa-miR2093-3p	LOC_Os03g14590.2	calcium-binding EF hand family protein, putative, expressed	2091	0				0				7	2	6	0.819893	1	4	6	0.999918	4	2	6	1	0				5	2	6	0.93838	0				17
osa-miR2093-3p	LOC_Os03g14590.3	calcium-binding EF hand family protein, putative, expressed	3342	0				0				4	2	6	0.819893	3	2	6	0.911409	0				0				1	4	6	0.984459	0				8
osa-miR2093-3p	LOC_Os03g14590.1	calcium-binding EF hand family protein, putative, expressed	1610	0				0				2	2	6	0.819893	0				0				0				4	2	6	0.93838	1	4	6	1	7
osa-miR2093-3p	LOC_Os09g38020.1	Core histone H2A/H2B/H3/H4 domain containing protein, putative, expressed	533	0				0				0				2	2	7	0.793994	2	2	6.5	0.999996	0				3	2	7	0.837405	19	2	7	0.999173	26
osa-miR2093-3p	LOC_Os01g05610.1	Core histone H2A/H2B/H3/H4 domain containing protein, putative, expressed	591	0				0				0				1	4	6.5	0.999432	3	2	6.5	1	0				0				4	2	6.5	0.999825	8
osa-miR2093-3p	LOC_Os01g05630.1	Core histone H2A/H2B/H3/H4 domain containing protein, putative, expressed	618	0				0				0				0				3	2	7	1	0				0				3	2	6.5	0.999825	6
osa-miR2093-3p	LOC_Os01g68320.4	DEAD-box ATP-dependent RNA helicase 30, putative, expressed	2727	0				0				0				0				3	2	7	0.999996	1	4	7	0.177022	0				3	2	7	0.999173	7
osa-miR2093-3p	LOC_Os05g28980.1	drought induced 19 protein, putative, expressed	1225	0				0				0				0				4	2	6.5	0.999996	0				22	2	5.5	0.835845	7	2	5.5	0.999142	33
osa-miR2093-3p	LOC_Os05g28980.2	drought induced 19 protein, putative, expressed	1787	0				0				0				0				10	2	5.5	0.999996	0				8	2	5.5	0.835845	6	2	5.5	0.999142	24
osa-miR2093-3p	LOC_Os05g28980.6	drought induced 19 protein, putative, expressed	1925	0				0				0				0				2	2	5.5	0.999996	0				4	2	5.5	0.835845	7	2	5.5	0.999142	13
osa-miR2093-3p	LOC_Os12g18200.1	endonuclease/exonuclease/phosphatase family domain containing protein, expressed	1364	0				0				0				0				4	0	7	0.235562	0				9	2	6	0.93838	5	2	6	0.999981	18
osa-miR2093-3p	LOC_Os04g49370.1	expressed protein	868	0				0				0				0				3	2	7	0.999996	0				30	2	7	0.837405	16	2	7	0.999173	49
osa-miR2093-3p	LOC_Os10g34083.1	expressed protein	723	0				0				0				0				3	2	7	1	0				4	2	6.5	0.890753	10	1	6.5	0.124139	17
osa-miR2093-3p	LOC_Os06g47970.1	expressed protein	867	0				0				0				0				11	2	7	0.999996	0				2	2	7	0.837405	0				13
osa-miR2093-3p	LOC_Os02g11859.1	expressed protein	483	0				0				0				1	4	7	0.997825	0				0				7	2	7	0.837405	0				8
osa-miR2093-3p	LOC_Os07g11490.1	expressed protein	1658	0				0				0				1	4	6.5	0.999432	5	2	6.5	1	0				1	4	6.5	0.963433	1	4	6.5	1	8
osa-miR2093-3p	LOC_Os07g31599.1	expressed protein	1546	0				0				0				0				8	2	5.5	0.999996	0				0				0				8
osa-miR2093-3p	LOC_Os05g39060.1	expressed protein	780	0				0				0				1	4	6.5	0.999432	6	0	6.5	0.189467	0				0				0				7
osa-miR2093-3p	LOC_Os03g10410.1	expressed protein	988	0				0				0				0				1	4	6.5	1	0				5	0	7	0.113093	1	4	7	1	7
osa-miR2093-3p	LOC_Os11g06370.1	expressed protein	1395	0				0				0				1	4	3.5	0.157846	2	2	3.5	0.293817	0				0				3	2	3.5	0.180366	6
osa-miR2093-3p	LOC_Os07g11490.3	expressed protein	727	0				0				0				1	4	6.5	0.999432	1	4	6.5	1	0				0				4	2	6.5	0.999825	6
osa-miR2093-3p	LOC_Os01g31360.6	expressed protein	1364	0				0				0				0				5	2	5.5	0.984618	0				0				0				5
osa-miR2093-3p	LOC_Os08g41710.1	FHA domain containing protein, putative, expressed	1548	0				0				0				0				6	2	7	0.999996	0				2	2	7	0.837405	7	2	7	0.999173	15
osa-miR2093-3p	LOC_Os04g47520.2	growth regulator related protein, putative, expressed	1907	0				0				0				1	4	6	0.999918	19	0	6	0.232325	0				0				0				20
osa-miR2093-3p	LOC_Os03g51790.1	GTPase of unknown function domain containing protein, putative, expressed	2282	0				0				0				0				2	2	7	0.999996	0				0				29	2	7	0.999173	31
osa-miR2093-3p	LOC_Os09g07510.2	HEAT repeat family protein, putative, expressed	1518	0				0				0				0				6	2	6	1	0				0				0				6
osa-miR2093-3p	LOC_Os02g23823.1	helix-loop-helix DNA-binding domain containing protein, expressed	1605	0				0				0				0				3	2	5	0.999996	0				0				4	2	5	0.999163	7
osa-miR2093-3p	LOC_Os10g25320.1	initiation factor 2 subunit family domain containing protein, expressed	1592	0				0				0				0				2	2	6	1	0				1	4	6	0.984459	5	2	6	0.999981	8
osa-miR2093-3p	LOC_Os03g28160.2	jacalin-like lectin domain containing protein, expressed	768	0				0				0				0				6	2	7	1	0				4	2	6.5	0.890753	0				10
osa-miR2093-3p	LOC_Os03g28160.1	jacalin-like lectin domain containing protein, expressed	673	0				0				0				0				5	2	6.5	1	0				1	4	6.5	0.963433	0				6
osa-miR2093-3p	LOC_Os02g33610.2	metallo-beta-lactamase, putative, expressed	1531	0				0				0				0				5	2	5	0.999996	0				0				1	4	5	1	6
osa-miR2093-3p	LOC_Os03g02800.1	no apical meristem protein, putative, expressed	2301	0				0				0				1	4	7	0.997825	4	2	7	0.999996	0				0				4	0	7	0.141603	9
osa-miR2093-3p	LOC_Os03g16690.1	oxysterol-binding protein, putative, expressed	569	0				0				0				1	4	6	0.999918	3	2	6	1	0				0				1	4	6	1	5
osa-miR2093-3p	LOC_Os08g15080.1	proline rich protein 3, putative, expressed	839	0				0				0				0				5	2	7	0.999996	0				0				1	4	7	1	6
osa-miR2093-3p	LOC_Os05g04630.1	retrotransposon protein, putative, SINE subclass, expressed	1864	5	2	7	0.514007	4	0	7	0.1924	11	0	7	0.230907	0				1	4	6.5	1	0				1	4	7	0.933754	2	2	7	0.999173	24
osa-miR2093-3p	LOC_Os05g04630.2	retrotransposon protein, putative, SINE subclass, expressed	1859	11	0	7	0.209144	1	4	7	0.638662	4	2	7	0.672859	1	4	7	0.997825	0				0				0				1	4	7	1	18
osa-miR2093-3p	LOC_Os01g72650.1	RNA recognition motif containing protein, putative, expressed	1843	0				0				0				0				0				0				0				14	2	3	0.360789	14
osa-miR2093-3p	LOC_Os03g04520.2	RNA recognition motif containing protein, putative, expressed	2396	0				0				0				0				5	2	5	0.999996	0				0				3	2	5	0.999163	8
osa-miR2093-3p	LOC_Os07g01020.1	SOR/SNZ family protein, putative, expressed	1263	0				0				0				2	2	7	0.793994	5	2	7	0.999996	0				1	4	7	0.933754	1	4	7	1	9
osa-miR2093-3p	LOC_Os01g07212.1	staphylococcal nuclease homologue, putative, expressed	1035	0				0				0				0				2	2	5.5	0.999996	0				0				4	2	5.5	0.999142	6
osa-miR2093-3p	LOC_Os12g41860.1	START domain containing protein, expressed	3128	0				0				0				2	2	7	0.793994	5	2	7	0.999996	0				0				3	2	7	0.999173	10
osa-miR2093-3p	LOC_Os11g37759.2	stripe rust resistance protein Yr10, putative, expressed	4054	0				0				0				1	4	7	0.997825	11	2	7	0.999996	0				0				0				12
osa-miR2093-3p	LOC_Os07g09310.1	thioredoxin, putative, expressed	1093	0				0				0				0				13	2	5.5	0.999996	0				0				1	4	5.5	1	14
osa-miR2093-3p	LOC_Os03g14720.1	transcription initiation factor IIF, alpha subunit domain containing protein, expressed	1194	0				0				0				0				4	2	6.5	1	0				0				5	2	6.5	0.999825	9
osa-miR2093-3p	LOC_Os08g32100.1	transposon protein, putative, CACTA, En/Spm sub-class, expressed	2547	0				0				0				0				12	2	7	1	0				0				0				12
osa-miR2093-3p	LOC_Os02g56920.1	WAX2, putative, expressed	2213	0				0				0				0				1	4	7	1	0				4	2	7	0.837405	0				5
osa-miR2093-3p	LOC_Os06g34650.1	zinc finger, C3HC4 type domain containing protein, expressed	766	0				0				0				0				2	0	6	0.167148	0				0				3	0	7	0.141603	5
osa-miR2093-5p	LOC_Os10g10244.1	alanyl-tRNA synthetase, putative, expressed	3268	0				0				0				0				6	2	7	0.999987	0				0				2	2	7	0.998422	8
osa-miR2093-5p	LOC_Os08g23440.1	amino acid permease family protein, putative, expressed	3590	0				0				0				0				1	4	6.5	1	0				1	4	6.5	0.890873	3	2	6.5	0.996951	5
osa-miR2093-5p	LOC_Os10g30750.1	appr-1-p processing enzyme family protein, putative, expressed	1974	0				0				0				0				0				0				0				6	2	6.5	0.996951	6
osa-miR2093-5p	LOC_Os01g48300.4	ATP synthase protein I related, putative, expressed	1517	0				0				0				1	4	6.5	0.993285	3	2	6.5	0.99996	0				0				2	2	6.5	0.996951	6
osa-miR2093-5p	LOC_Os01g36840.1	ATP-binding region, ATPase-like domain containing protein, expressed	2395	0				0				0				2	1	6.5	0.106094	1	4	6	1	0				0				2	2	6.5	0.996951	5
osa-miR2093-5p	LOC_Os01g36840.2	ATP-binding region, ATPase-like domain containing protein, expressed	2383	0				0				0				0				0				0				0				5	2	6.5	0.996951	5
osa-miR2093-5p	LOC_Os04g32850.3	basic proline-rich protein, putative, expressed	934	0				0				0				7	0	7	0.0789712	1	4	7	1	0				1	4	7	0.915177	0				9
osa-miR2093-5p	LOC_Os04g32850.1	basic proline-rich protein, putative, expressed	1021	0				0				0				0				1	4	7	1	0				7	2	7	0.808155	0				8
osa-miR2093-5p	LOC_Os04g32850.2	basic proline-rich protein, putative, expressed	1368	0				0				0				0				0				0				8	2	7	0.808155	0				8
osa-miR2093-5p	LOC_Os05g08370.1	CESA1 - cellulose synthase, expressed	2857	0				0				0				0				18	2	6	0.999998	0				0				0				18
osa-miR2093-5p	LOC_Os09g26730.1	chaperonin, putative, expressed	449	0				0				0				0				2	2	7	0.999987	0				0				4	2	7	0.998422	6
osa-miR2093-5p	LOC_Os09g33480.1	DAG protein, chloroplast precursor, putative, expressed	1421	0				0				0				2	2	7	0.762117	2	2	7	0.999987	0				0				5	2	7	0.998422	9
osa-miR2093-5p	LOC_Os03g03460.1	erythronate-4-phosphate dehydrogenase, putative, expressed	418	0				0				0				0				16	2	6.5	0.999998	0				0				2	2	6	0.999465	18
osa-miR2093-5p	LOC_Os03g51960.2	expressed protein	850	0				0				0				0				1	4	6.5	1	0				41	2	6.5	0.772921	0				42
osa-miR2093-5p	LOC_Os03g51960.1	expressed protein	918	0				0				0				1	4	6.5	0.993285	0				0				11	2	6.5	0.772921	0				12
osa-miR2093-5p	LOC_Os10g35570.1	expressed protein	1681	0				0				0				0				4	2	7	0.98209	0				0				3	2	5	0.899717	7
osa-miR2093-5p	LOC_Os10g41380.1	expressed protein	1181	0				0				0				0				0				0				5	2	6.5	0.772921	1	4	6.5	0.999999	6
osa-miR2093-5p	LOC_Os11g01530.2	ferritin-1, chloroplast precursor, putative, expressed	1051	0				0				0				0				5	2	6	0.999998	0				0				2	2	6	0.999465	7
osa-miR2093-5p	LOC_Os03g56460.2	glucose-6-phosphate isomerase, putative, expressed	1282	0				0				0				1	4	6.5	0.993285	5	2	6.5	0.99996	0				0				0				6
osa-miR2093-5p	LOC_Os05g28630.1	leaf senescence related protein, putative, expressed	2070	0				0				0				0				3	2	7	0.999987	0				0				2	2	7	0.998422	5
osa-miR2093-5p	LOC_Os02g44320.1	LTPL113 - Protease inhibitor/seed storage/LTP family protein precursor, expressed	753	0				0				0				0				2	3	7	0.388144	0				0				5	2	6.5	0.996951	7
osa-miR2093-5p	LOC_Os07g46160.1	MBTB14 - Bric-a-Brac, Tramtrack, Broad Complex BTB domain with Meprin and TRAF Homology MATH domain, expressed	1761	0				0				0				0				4	2	7	0.999987	0				1	4	7	0.915177	5	2	7	0.998422	10
osa-miR2093-5p	LOC_Os05g39850.1	MCM3 - Putative minichromosome maintenance MCM complex subunit 3, expressed	2635	0				0				0				0				1	4	7	1	0				0				4	2	7	0.998422	5
osa-miR2093-5p	LOC_Os02g42040.1	MIF4G domain containing protein, putative, expressed	4289	0				0				0				0				1	4	7	1	0				4	2	7	0.808155	0				5
osa-miR2093-5p	LOC_Os03g22800.3	OsFBT5 - F-box and tubby domain containing protein, expressed	1294	0				0				0				0				2	2	6	0.999998	0				9	2	6	0.854537	0				11
osa-miR2093-5p	LOC_Os03g30920.1	OsFBX95 - F-box domain containing protein, expressed	1174	0				0				0				1	4	6.5	0.993285	0				0				1	4	6.5	0.890873	3	2	6.5	0.996951	5
osa-miR2093-5p	LOC_Os01g43090.1	oxidoreductase, aldo/keto reductase family protein, putative, expressed	1248	0				0				0				1	4	7	0.996199	3	2	7	0.999987	0				0				1	4	7	1	5
osa-miR2093-5p	LOC_Os12g18110.1	PQ loop repeat domain containing protein, expressed	1289	0				0				0				1	4	7	0.996199	4	2	7	0.999987	0				0				1	4	7	1	6
osa-miR2093-5p	LOC_Os04g32980.1	protein binding protein, putative, expressed	1860	0				0				0				1	4	6	0.998506	2	2	6.5	0.999998	0				1	4	6	0.943908	2	2	6	0.999465	6
osa-miR2093-5p	LOC_Os03g62700.1	protein kinase, putative, expressed	1657	0				0				0				1	4	7	0.996199	0				0				2	2	7	0.808155	2	2	7	0.998422	5
osa-miR2093-5p	LOC_Os03g59310.1	ribosomal protein, putative, expressed	871	0				0				0				2	3	7	0.0164412	0				0				1	4	7	0.915177	15	2	7	0.998422	18	0.05
osa-miR2093-5p	LOC_Os06g47320.1	T-complex protein, putative, expressed	2009	0				0				0				2	2	7	0.762117	2	3	7	0.396421	0				0				9	2	7	0.998422	13
osa-miR2093-5p	LOC_Os06g34690.1	T-complex protein, putative, expressed	2087	0				0				0				2	2	6	0.813008	0				0				0				4	2	6	0.999465	6
osa-miR2093-5p	LOC_Os02g03520.1	THION25 - Plant thionin family protein precursor, expressed	439	0				0				0				2	2	6.5	0.724546	7	2	6.5	0.999964	0				0				0				9
osa-miR2093-5p	LOC_Os12g35830.1	transposon protein, putative, CACTA, En/Spm sub-class	478	0				0				0				0				30	0	7	0.168153	0				0				0				30
osa-miR2093-5p	LOC_Os01g12880.1	VHS and GAT domain containing protein, expressed	939	0				0				0				0				4	2	7	0.999987	0				0				2	2	7	0.998422	6
osa-miR2094-3p	LOC_Os01g16870.2	argonaute, putative, expressed	2976	0				0				0				2	2	6.5	0.27454	17	2	6.5	0.919712	0				0				23	2	6.5	0.763548	42
osa-miR2094-3p	LOC_Os01g16870.1	argonaute, putative, expressed	3008	0				0				0				0				5	2	5.5	0.919712	0				0				18	2	6.5	0.763548	23
osa-miR2094-3p	LOC_Os01g16870.4	argonaute, putative, expressed	2985	0				0				0				0				3	2	6.5	0.919712	0				0				17	2	6.5	0.763548	20
osa-miR2094-3p	LOC_Os01g16870.3	argonaute, putative, expressed	2981	0				0				0				0				6	2	6.5	0.919712	0				0				11	2	6.5	0.763548	17
osa-miR2094-3p	LOC_Os03g13570.1	glycosyl hydrolases family 16, putative, expressed	1223	0				0				0				0				0				0				2	2	5.5	0.163183	3	2	5.5	0.501496	5
osa-miR2094-3p	LOC_Os01g56190.1	HVT1, putative, expressed	3373	0				0				0				0				5	2	4	0.781721	0				0				0				5
osa-miR2094-3p	LOC_Os06g41200.1	retrotransposon protein, putative, Ty1-copia subclass, expressed	792	0				0				0				0				445	0	4	0.0352786	0				0				0				445	0.05
osa-miR2094-5p	LOC_Os08g44860.7	aminopeptidase, putative, expressed	2898	0				0				0				3	2	6.5	0.663825	6	3	7	0.31904	0				2	2	6.5	0.71447	0				11
osa-miR2094-5p	LOC_Os08g44860.3	aminopeptidase, putative, expressed	3118	0				0				0				0				6	2	6.5	0.99981	0				0				0				6
osa-miR2095-3p	LOC_Os03g22420.1	AAA-type ATPase family protein, putative, expressed	4085	0				0				0				2	2	7	0.790545	1	4	5.5	1	0				2	2	7	0.834271	0				5
osa-miR2095-3p	LOC_Os04g55560.4	AP2 domain containing protein, expressed	1138	13	0	5	0.110517	2	2	5	0.249396	11	0	5	0.122819	0				0				0				0				0				26
osa-miR2095-3p	LOC_Os04g55560.3	AP2 domain containing protein, expressed	1965	10	2	5	0.302427	1	4	5	0.39835	10	2	5	0.427478	0				0				0				0				0				21
osa-miR2095-3p	LOC_Os04g55560.2	AP2 domain containing protein, expressed	1954	6	2	5	0.302427	7	1	5	0.0449206	3	2	5	0.427478	0				0				0				0				1	4	5	0.99975	17	0.05
osa-miR2095-3p	LOC_Os06g15420.1	asparagine synthetase, putative, expressed	1430	11	1	6.5	0.0970947	5	0	6.5	0.29867	5	2	6.5	0.843563	0				2	2	6.5	1	0				0				1	4	6.5	1	24
osa-miR2095-3p	LOC_Os09g21410.1	BED zinc finger family protein, expressed	1094	10	2	6.5	0.698193	6	0	6.5	0.29867	9	2	6.5	0.843563	0				0				0				0				0				25
osa-miR2095-3p	LOC_Os10g18400.1	beta-galactosidase precursor, putative, expressed	1625	10	2	6.5	0.698193	8	0	6.5	0.29867	12	1	6.5	0.111789	0				0				0				0				0				30
osa-miR2095-3p	LOC_Os06g42310.1	beta-galactosidase precursor, putative, expressed	1478	4	2	6.5	0.698193	2	2	6.5	0.614897	4	2	6.5	0.843563	0				0				0				0				0				10
osa-miR2095-3p	LOC_Os07g46410.1	bifunctional thioredoxin reductase/thioredoxin, putative, expressed	1118	32	2	6	0.713794	7	2	6	0.630838	27	2	6	0.855906	0				0				0				0				0				66
osa-miR2095-3p	LOC_Os01g47530.2	CGMC_MAPKCMGC_2.6 - CGMC includes CDA, MAPK, GSK3, and CLKC kinases, expressed	1274	10	1	6.5	0.0970947	5	1	6.5	0.141767	10	1	6.5	0.111789	0				1	4	6.5	1	0				0				0				26
osa-miR2095-3p	LOC_Os01g47530.4	CGMC_MAPKCMGC_2.6 - CGMC includes CDA, MAPK, GSK3, and CLKC kinases, expressed	1908	5	2	6.5	0.698193	5	0	6.5	0.29867	9	2	6.5	0.843563	0				0				0				0				0				19
osa-miR2095-3p	LOC_Os01g47530.3	CGMC_MAPKCMGC_2.6 - CGMC includes CDA, MAPK, GSK3, and CLKC kinases, expressed	1160	8	2	6.5	0.698193	4	2	6.5	0.614897	5	2	6.5	0.843563	0				0				0				0				1	4	6.5	1	18
osa-miR2095-3p	LOC_Os01g47530.1	CGMC_MAPKCMGC_2.6 - CGMC includes CDA, MAPK, GSK3, and CLKC kinases, expressed	1908	8	0	6.5	0.322645	3	2	6.5	0.614897	6	2	6.5	0.843563	0				0				0				0				0				17
osa-miR2095-3p	LOC_Os05g47850.1	chloroplastic group IIA intron splicing facilitator CRS1, chloroplast precursor, putative, expressed	1806	0				0				0				0				6	2	7	0.999995	0				0				0				6
osa-miR2095-3p	LOC_Os03g50350.1	coatomer alpha subunit, putative, expressed	3984	0				0				0				2	2	6.5	0.927411	7	2	7	1	0				0				3	2	6.5	0.999992	12
osa-miR2095-3p	LOC_Os02g19360.1	conserved hypothetical protein	1169	8	2	5.5	0.432281	1	4	5.5	0.550071	5	2	5.5	0.583834	0				0				0				0				0				14
osa-miR2095-3p	LOC_Os07g45320.1	COX VIIa, putative, expressed	464	0				0				0				0				3	2	5.5	0.999996	0				0				3	2	7	0.999109	6
osa-miR2095-3p	LOC_Os09g30220.1	disease resistance protein RPM1, putative, expressed	850	9	0	7	0.207192	1	4	7	0.634776	9	0	7	0.228782	0				2	2	7	0.999996	0				0				0				21
osa-miR2095-3p	LOC_Os03g01750.5	dual specificity protein phosphatase, putative, expressed	1704	12	0	4.5	0.0804117	2	0	4.5	0.0735028	12	0	4.5	0.0895335	0				1	4	4.5	0.999923	0				0				1	4	4.5	0.997361	28
osa-miR2095-3p	LOC_Os03g01750.1	dual specificity protein phosphatase, putative, expressed	1603	15	0	4.5	0.0804117	2	1	4.5	0.032363	8	0	4.5	0.0895335	0				0				0				0				0				25	0.05
osa-miR2095-3p	LOC_Os03g01750.7	dual specificity protein phosphatase, putative, expressed	2080	11	0	4.5	0.0804117	1	4	4.5	0.304885	11	0	4.5	0.0895335	0				0				0				0				0				23
osa-miR2095-3p	LOC_Os03g01750.6	dual specificity protein phosphatase, putative, expressed	1976	13	0	4.5	0.0804117	2	2	4.5	0.185633	4	2	4.5	0.329143	0				0				0				0				0				19
osa-miR2095-3p	LOC_Os03g01750.4	dual specificity protein phosphatase, putative, expressed	1810	10	0	4.5	0.0804117	4	0	4.5	0.0735028	3	0	4.5	0.0895335	0				0				0				0				0				17
osa-miR2095-3p	LOC_Os03g01750.2	dual specificity protein phosphatase, putative, expressed	1557	10	0	4.5	0.0804117	0				3	2	4.5	0.329143	1	4	4.5	0.888122	0				0				0				0				14
osa-miR2095-3p	LOC_Os10g30054.1	ENT domain containing protein, expressed	1187	10	2	7	0.510308	7	2	7	0.433751	6	2	7	0.668996	0				0				0				0				0				23
osa-miR2095-3p	LOC_Os10g30054.2	ENT domain containing protein, expressed	1442	3	2	7	0.510308	2	2	7	0.433751	8	2	7	0.668996	0				0				0				0				0				13
osa-miR2095-3p	LOC_Os06g24594.2	exonuclease, putative, expressed	2843	633	0	5.5	0.168144	235	0	5.5	0.154357	320	0	5.5	0.186157	0				0				0				0				0				1188
osa-miR2095-3p	LOC_Os06g24594.6	exonuclease, putative, expressed	701	549	0	5.5	0.168144	204	0	5.5	0.154357	282	0	5.5	0.186157	0				0				0				0				0				1035
osa-miR2095-3p	LOC_Os01g50800.1	expressed protein	1062	23	0	6	0.334235	6	0	6	0.309607	15	0	6	0.365677	0				0				0				0				0				44
osa-miR2095-3p	LOC_Os01g69110.1	expressed protein	637	16	0	6.5	0.322645	8	0	6.5	0.29867	13	0	6.5	0.353308	0				0				0				1	4	6.5	0.988963	0				38
osa-miR2095-3p	LOC_Os05g43810.1	expressed protein	986	12	0	6	0.334235	8	2	6	0.630838	13	0	6	0.365677	0				0				0				0				0				33
osa-miR2095-3p	LOC_Os04g02550.1	expressed protein	1893	12	0	5.5	0.168144	6	0	5.5	0.154357	14	0	5.5	0.186157	0				0				0				0				0				32
osa-miR2095-3p	LOC_Os12g44130.1	expressed protein	2832	17	0	7	0.207192	4	1	7	0.0870876	10	0	7	0.228782	0				0				0				0				1	4	7	1	32
osa-miR2095-3p	LOC_Os01g67100.1	expressed protein	1926	11	2	7	0.510308	4	2	7	0.433751	11	2	7	0.668996	0				0				0				0				0				26
osa-miR2095-3p	LOC_Os08g44470.1	expressed protein	820	11	2	6.5	0.698193	4	2	6.5	0.614897	8	2	6.5	0.843563	0				3	2	6.5	1	0				0				0				26
osa-miR2095-3p	LOC_Os07g02970.1	expressed protein	1804	14	0	7	0.207192	2	2	7	0.433751	6	0	7	0.228782	0				0				0				0				0				22
osa-miR2095-3p	LOC_Os09g26004.1	expressed protein	1742	9	0	5.5	0.168144	4	1	5.5	0.0696991	8	2	5.5	0.583834	0				0				0				0				0				21
osa-miR2095-3p	LOC_Os12g41550.1	expressed protein	475	11	1	7	0.0590574	3	1	7	0.0870876	7	0	7	0.228782	0				0				0				0				0				21
osa-miR2095-3p	LOC_Os08g13280.1	expressed protein	857	9	0	6	0.334235	5	2	6	0.630838	5	2	6	0.855906	0				0				0				0				0				19
osa-miR2095-3p	LOC_Os11g14720.1	expressed protein	1145	7	2	5.5	0.432281	3	1	5.5	0.0696991	7	0	5.5	0.186157	0				0				0				0				0				17
osa-miR2095-3p	LOC_Os04g22720.1	expressed protein	1581	8	1	5.5	0.0471212	4	0	5.5	0.154357	4	1	5.5	0.0544815	0				0				0				0				0				16	0.05
osa-miR2095-3p	LOC_Os08g31040.1	expressed protein	931	4	2	7	0.510308	2	2	7	0.433751	6	2	7	0.668996	0				4	2	7	0.999996	0				0				0				16
osa-miR2095-3p	LOC_Os03g17440.1	expressed protein	492	6	2	6.5	0.698193	5	0	6.5	0.29867	5	2	6.5	0.843563	0				0				0				0				0				16
osa-miR2095-3p	LOC_Os10g10175.1	expressed protein	605	5	2	7	0.510308	6	0	7	0.190585	4	2	7	0.668996	0				0				0				0				0				15
osa-miR2095-3p	LOC_Os11g14590.1	expressed protein	1128	6	2	6	0.713794	3	0	6	0.309607	5	0	6	0.365677	0				0				0				0				0				14
osa-miR2095-3p	LOC_Os04g24700.1	expressed protein	1011	7	2	6	0.713794	0				5	2	6	0.855906	0				0				0				0				0				12
osa-miR2095-3p	LOC_Os09g04090.1	expressed protein	173	7	2	5.5	0.432281	1	4	5.5	0.550071	3	2	5.5	0.583834	0				0				0				0				0				11
osa-miR2095-3p	LOC_Os07g01860.1	expressed protein	3907	0				0				0				0				0				0				0				7	2	7	0.999109	7
osa-miR2095-3p	LOC_Os02g58650.1	expressed protein	1262	0				0				0				0				0				0				4	2	7	0.834271	1	4	7	1	5
osa-miR2095-3p	LOC_Os05g11060.1	galactosyltransferase family protein, putative, expressed	1111	611	0	7	0.207192	248	0	7	0.190585	346	0	7	0.228782	0				0				0				0				0				1205
osa-miR2095-3p	LOC_Os05g11060.2	galactosyltransferase family protein, putative, expressed	1111	531	0	7	0.207192	189	0	7	0.190585	338	0	7	0.228782	0				0				0				0				0				1058
osa-miR2095-3p	LOC_Os10g31510.1	glycine-rich cell wall structural protein 2 precursor, putative, expressed	744	626	0	6.5	0.322645	239	0	6.5	0.29867	359	0	6.5	0.353308	0				0				0				0				0				1224
osa-miR2095-3p	LOC_Os05g09360.1	glycine-rich protein, putative, expressed	758	12	0	5	0.110517	3	2	5	0.249396	9	2	5	0.427478	0				0				0				0				0				24
osa-miR2095-3p	LOC_Os01g65780.4	glycosyl transferase, putative, expressed	1255	0				0				0				0				6	2	6.5	1	0				0				0				6
osa-miR2095-3p	LOC_Os11g29370.1	haloacid dehalogenase-like hydrolase family protein, putative, expressed	1725	0				0				0				2	2	5.5	0.71048	0				0				0				3	2	5.5	0.996186	5
osa-miR2095-3p	LOC_Os04g17100.1	heavy metal-associated domain containing protein, expressed	759	0				0				0				0				2	3	6.5	0.423396	0				0				3	2	7	0.999109	5
osa-miR2095-3p	LOC_Os02g45250.1	homeobox and START domains containing protein, putative, expressed	2629	26	0	7	0.207192	6	2	7	0.433751	20	0	7	0.228782	0				0				0				0				1	4	7	1	53
osa-miR2095-3p	LOC_Os07g41080.1	hydrolase, alpha/beta fold family domain containing protein, expressed	821	9	2	6.5	0.698193	3	2	6.5	0.614897	4	2	6.5	0.843563	0				0				0				0				1	4	6.5	1	17
osa-miR2095-3p	LOC_Os02g46520.1	hydrolase, putative, expressed	1093	0				1	4	7	0.634776	0				0				0				0				0				4	2	7	0.999109	5
osa-miR2095-3p	LOC_Os03g24630.1	hypothetical protein	528	10	2	6	0.713794	5	1	6	0.147561	8	2	6	0.855906	0				0				0				0				0				23
osa-miR2095-3p	LOC_Os03g18190.1	importin subunit beta, putative, expressed	2246	7	2	6	0.713794	1	4	6	0.828797	9	2	6	0.855906	0				0				0				0				0				17
osa-miR2095-3p	LOC_Os12g39980.1	kinesin motor domain containing protein, putative, expressed	6722	16	2	6.5	0.698193	5	2	6.5	0.614897	18	2	6.5	0.843563	0				0				0				0				0				39
osa-miR2095-3p	LOC_Os03g06510.1	KIP1, putative, expressed	345	66	2	6.5	0.698193	22	2	6.5	0.614897	37	2	6.5	0.843563	0				0				0				0				0				125
osa-miR2095-3p	LOC_Os07g03790.1	lectin-like receptor kinase 7, putative, expressed	791	16	0	7	0.207192	6	0	7	0.190585	8	0	7	0.228782	0				0				0				0				0				30
osa-miR2095-3p	LOC_Os11g19340.1	lipase, putative, expressed	1610	724	0	6.5	0.322645	252	0	6.5	0.29867	407	0	6.5	0.353308	0				0				0				0				0				1383
osa-miR2095-3p	LOC_Os01g04930.1	MYB family transcription factor, putative, expressed	1725	0				0				0				1	4	7	0.997681	11	2	7	0.999995	0				0				0				12
osa-miR2095-3p	LOC_Os09g04810.1	myosin heavy chain-related, putative, expressed	372	9	0	6	0.334235	3	2	6	0.630838	3	2	6	0.855906	0				3	2	6	1	0				0				0				18
osa-miR2095-3p	LOC_Os09g04810.2	myosin heavy chain-related, putative, expressed	286	6	0	6	0.334235	4	1	6	0.147561	6	1	6	0.116442	0				0				0				0				0				16
osa-miR2095-3p	LOC_Os08g28730.1	NAD dependent epimerase/dehydratase family protein, putative, expressed	804	9	0	5.5	0.168144	0				1	4	5.5	0.908673	0				0				0				0				0				10
osa-miR2095-3p	LOC_Os12g33922.1	NADH-ubiquinone oxidoreductase chain 3, putative, expressed	435	28	0	7	0.207192	5	0	7	0.190585	14	0	7	0.228782	0				0				0				0				0				47
osa-miR2095-3p	LOC_Os12g34058.1	NADH-ubiquinone oxidoreductase chain 3, putative, expressed	435	4	0	7	0.207192	3	2	7	0.433751	8	0	7	0.228782	0				0				0				0				0				15
osa-miR2095-3p	LOC_Os12g10330.1	NB-ARC domain containing protein, expressed	1054	15	1	6.5	0.0970947	7	0	6.5	0.29867	9	2	6.5	0.843563	0				0				0				0				0				31
osa-miR2095-3p	LOC_Os05g15040.3	NB-ARC domain containing protein, expressed	1345	8	2	6	0.713794	4	1	6	0.147561	7	2	6	0.855906	0				0				0				0				0				19
osa-miR2095-3p	LOC_Os11g34970.1	NB-ARC domain containing protein, expressed	1944	11	0	6	0.334235	2	2	6	0.630838	3	2	6	0.855906	0				0				0				0				0				16
osa-miR2095-3p	LOC_Os05g15040.4	NB-ARC domain containing protein, expressed	1252	4	2	6	0.713794	3	2	6	0.630838	6	2	6	0.855906	0				0				0				0				0				13
osa-miR2095-3p	LOC_Os05g15040.2	NB-ARC domain containing protein, expressed	1252	5	2	6	0.713794	3	2	6	0.630838	2	2	6	0.855906	0				0				0				0				0				10
osa-miR2095-3p	LOC_Os05g15040.1	NB-ARC domain containing protein, expressed	1345	2	3	6	0.135164	0				4	2	6	0.855906	0				0				0				0				0				6
osa-miR2095-3p	LOC_Os01g72390.1	NBS type disease resistance protein, putative, expressed	1548	5	2	7	0.510308	2	2	7	0.433751	5	2	7	0.668996	0				0				0				0				0				12
osa-miR2095-3p	LOC_Os02g49770.1	NHL repeat-containing protein, putative, expressed	1931	0				0				0				2	2	5.5	0.71048	0				0				1	4	5.5	0.881124	2	2	5.5	0.996186	5
osa-miR2095-3p	LOC_Os05g06330.1	nifU, putative, expressed	1124	0				0				0				0				6	2	6	1	0				0				3	2	6	0.999995	9
osa-miR2095-3p	LOC_Os06g09570.1	nucleolar GTP-binding protein 1, putative, expressed	1456	11	0	6.5	0.322645	6	1	6.5	0.141767	7	2	6.5	0.843563	0				0				0				0				0				24
osa-miR2095-3p	LOC_Os04g32460.1	OsFBL16 - F-box domain and LRR containing protein, expressed	2137	6	2	6	0.713794	3	2	6	0.630838	5	2	6	0.855906	0				0				0				0				1	4	6	1	15
osa-miR2095-3p	LOC_Os04g32460.2	OsFBL16 - F-box domain and LRR containing protein, expressed	1735	7	2	6	0.713794	0				3	2	6	0.855906	0				0				0				0				0				10
osa-miR2095-3p	LOC_Os04g42930.1	OsGrx_C2.2 - glutaredoxin subgroup I, expressed	387	0				0				0				0				9	2	7	0.999995	0				0				3	2	7	0.999109	12
osa-miR2095-3p	LOC_Os04g42930.2	OsGrx_C2.2 - glutaredoxin subgroup I, expressed	387	0				0				0				2	2	7	0.790545	1	4	7	1	0				0				2	2	7	0.999109	5
osa-miR2095-3p	LOC_Os03g62430.1	OsWAK28 - OsWAK receptor-like protein kinase, expressed	454	11	2	7	0.510308	2	2	7	0.433751	18	0	7	0.228782	0				0				0				0				0				31
osa-miR2095-3p	LOC_Os09g29510.1	OsWAK80 - OsWAK receptor-like protein kinase, expressed	1040	7	2	6	0.713794	0				6	0	6	0.365677	0				1	4	6	1	0				0				0				14
osa-miR2095-3p	LOC_Os12g29760.1	oxidoreductase, aldo/keto reductase family protein, putative, expressed	1201	0				0				0				2	2	6.5	0.927411	0				0				17	2	6.5	0.950994	1	4	6.5	1	20
osa-miR2095-3p	LOC_Os03g60200.1	pentatricopeptide, putative, expressed	1286	11	2	7	0.510308	12	2	7	0.433751	13	2	7	0.668996	0				1	4	7	1	0				0				0				37
osa-miR2095-3p	LOC_Os06g04800.1	peptidase, T1 family, putative, expressed	656	2	0	5.5	0.168144	2	0	5.5	0.154357	5	0	5.5	0.186157	0				0				0				0				2	2	5.5	0.996186	11
osa-miR2095-3p	LOC_Os05g47630.1	peptidyl-tRNA hydrolase, mitochondrial precursor protein, putative, expressed	454	8	2	6	0.713794	7	2	6	0.630838	7	2	6	0.855906	0				0				0				0				0				22
osa-miR2095-3p	LOC_Os01g49900.1	peptidyl-tRNA hydrolase, mitochondrial precursor protein, putative, expressed	432	6	2	6	0.713794	0				3	2	6	0.855906	0				0				0				0				0				9
osa-miR2095-3p	LOC_Os02g52860.1	phosphate carrier protein, mitochondrial precursor, putative, expressed	1152	0				0				0				1	4	7	0.997681	0				0				1	4	7	0.931838	7	2	7	0.999109	9
osa-miR2095-3p	LOC_Os01g21420.1	pre-mRNA-splicing factor SF2, putative, expressed	1159	0				0				0				0				0				0				10	2	7	0.834271	0				10
osa-miR2095-3p	LOC_Os03g01720.1	protein binding protein, putative, expressed	1119	11	0	5.5	0.168144	5	1	5.5	0.0696991	1	4	5.5	0.908673	0				0				0				0				0				17
osa-miR2095-3p	LOC_Os04g40540.2	protein-L-isoaspartate O-methyltransferase, putative, expressed	78	7	2	6.5	0.698193	2	2	6.5	0.614897	10	2	6.5	0.843563	0				1	4	6.5	1	0				0				0				20
osa-miR2095-3p	LOC_Os04g40540.1	protein-L-isoaspartate O-methyltransferase, putative, expressed	78	10	2	6.5	0.698193	2	2	6.5	0.614897	6	2	6.5	0.843563	0				0				0				0				0				18
osa-miR2095-3p	LOC_Os05g26730.1	retrotransposon protein, putative, LINE subclass, expressed	1124	17	0	5.5	0.168144	10	0	5.5	0.154357	15	0	5.5	0.186157	0				0				0				0				0				42
osa-miR2095-3p	LOC_Os07g48580.1	retrotransposon protein, putative, LINE subclass, expressed	1017	6	2	7	0.510308	4	0	7	0.190585	10	0	7	0.228782	0				0				0				0				0				20
osa-miR2095-3p	LOC_Os03g56910.1	retrotransposon protein, putative, LINE subclass, expressed	2946	11	0	7	0.207192	2	2	7	0.433751	5	2	7	0.668996	0				0				0				0				0				18
osa-miR2095-3p	LOC_Os07g43200.1	retrotransposon protein, putative, LINE subclass, expressed	4011	6	2	7	0.510308	4	2	7	0.433751	7	2	7	0.668996	0				0				0				0				0				17
osa-miR2095-3p	LOC_Os05g14810.1	retrotransposon protein, putative, Ty1-copia subclass	296	6	0	7	0.207192	4	0	7	0.190585	6	0	7	0.228782	0				0				0				0				0				16
osa-miR2095-3p	LOC_Os08g12020.1	retrotransposon protein, putative, Ty3-gypsy subclass, expressed	2247	35	0	5.5	0.168144	14	0	5.5	0.154357	29	0	5.5	0.186157	0				0				0				0				0				78
osa-miR2095-3p	LOC_Os11g44350.1	retrotransposon protein, putative, unclassified, expressed	644	12	2	6.5	0.698193	7	2	6.5	0.614897	9	2	6.5	0.843563	0				1	4	6.5	1	0				0				0				29
osa-miR2095-3p	LOC_Os09g07060.1	retrotransposon protein, putative, unclassified, expressed	179	13	2	5.5	0.432281	4	2	5.5	0.362978	7	2	5.5	0.583834	0				0				0				0				0				24
osa-miR2095-3p	LOC_Os06g50190.1	retrotransposon protein, putative, unclassified, expressed	3041	12	2	6.5	0.698193	0				6	2	6.5	0.843563	0				0				0				0				0				18
osa-miR2095-3p	LOC_Os06g25800.1	retrotransposon protein, putative, unclassified, expressed	564	7	2	6.5	0.698193	5	2	6.5	0.614897	5	2	6.5	0.843563	0				0				0				0				0				17
osa-miR2095-3p	LOC_Os12g06010.1	retrotransposon protein, putative, unclassified, expressed	3517	9	2	6.5	0.698193	2	2	6.5	0.614897	5	2	6.5	0.843563	0				0				0				0				0				16
osa-miR2095-3p	LOC_Os07g32690.1	retrotransposon protein, putative, unclassified, expressed	3107	7	2	6	0.713794	3	2	6	0.630838	5	2	6	0.855906	0				0				0				0				0				15
osa-miR2095-3p	LOC_Os08g30260.1	retrotransposon protein, putative, unclassified, expressed	1244	5	2	5.5	0.432281	1	4	5.5	0.550071	6	1	5.5	0.0544815	0				0				0				0				0				12
osa-miR2095-3p	LOC_Os06g14470.2	RNA recognition motif containing protein, putative, expressed	1859	0				0				0				6	0	7	0.0856622	15	2	6.5	0.999998	0				0				1	4	7	1	22
osa-miR2095-3p	LOC_Os11g40510.2	RNA recognition motif containing protein, putative, expressed	1612	0				0				0				0				1	4	7	1	0				0				7	2	7	0.999109	8
osa-miR2095-3p	LOC_Os11g40510.1	RNA recognition motif containing protein, putative, expressed	1726	0				0				0				0				0				0				0				6	2	7	0.999109	6
osa-miR2095-3p	LOC_Os01g31810.2	RNA recognition motif containing protein, putative, expressed	693	0				0				0				0				4	2	6.5	1	0				0				1	4	6.5	1	5
osa-miR2095-3p	LOC_Os07g48410.1	RNA-binding zinc finger protein, putative, expressed	2556	8	0	6.5	0.322645	4	2	6.5	0.614897	6	2	6.5	0.843563	0				0				0				0				0				18
osa-miR2095-3p	LOC_Os07g48410.2	RNA-binding zinc finger protein, putative, expressed	2556	5	2	6.5	0.698193	1	4	6.5	0.815486	5	2	6.5	0.843563	0				0				0				0				0				11
osa-miR2095-3p	LOC_Os08g06530.1	rubredoxin family protein, putative, expressed	1008	19	0	7	0.207192	8	0	7	0.190585	16	0	7	0.228782	0				0				0				0				0				43
osa-miR2095-3p	LOC_Os01g01510.1	sas10/Utp3 family protein, expressed	316	11	0	6.5	0.322645	4	0	6.5	0.29867	3	2	6.5	0.843563	0				0				0				0				0				18
osa-miR2095-3p	LOC_Os11g07240.1	serine/threonine-protein kinase BRI1-like 2 precursor, putative, expressed	1574	10	0	6.5	0.322645	5	0	6.5	0.29867	4	2	6.5	0.843563	0				0				0				0				0				19
osa-miR2095-3p	LOC_Os01g68620.1	signal peptide peptidase-like 2B, putative, expressed	1875	12	0	7	0.207192	3	2	7	0.433751	8	1	7	0.0682143	0				0				0				0				0				23
osa-miR2095-3p	LOC_Os11g28530.2	terpene synthase, putative, expressed	21	9	0	6	0.334235	4	0	6	0.309607	6	0	6	0.365677	0				0				0				0				0				19
osa-miR2095-3p	LOC_Os03g17300.4	TKL_IRAK_CrRLK1L-1.7 - The CrRLK1L-1 subfamily has homology to the CrRLK1L homolog, expressed	3187	9	2	6	0.713794	11	2	6	0.630838	12	2	6	0.855906	0				0				0				0				0				32
osa-miR2095-3p	LOC_Os03g17300.1	TKL_IRAK_CrRLK1L-1.7 - The CrRLK1L-1 subfamily has homology to the CrRLK1L homolog, expressed	3144	8	2	6	0.713794	6	2	6	0.630838	7	2	6	0.855906	0				0				0				0				0				21
osa-miR2095-3p	LOC_Os03g17300.3	TKL_IRAK_CrRLK1L-1.7 - The CrRLK1L-1 subfamily has homology to the CrRLK1L homolog, expressed	3184	12	2	6	0.713794	2	3	6	0.0515386	7	2	6	0.855906	0				0				0				0				0				21
osa-miR2095-3p	LOC_Os03g17300.2	TKL_IRAK_CrRLK1L-1.7 - The CrRLK1L-1 subfamily has homology to the CrRLK1L homolog, expressed	3276	6	2	6	0.713794	1	4	6	0.828797	5	2	6	0.855906	0				0				0				0				0				12
osa-miR2095-3p	LOC_Os07g35750.1	TKL_IRAK_DUF26-ld.3 - DUF26 kinases have homology to DUF26 containing loci, expressed	3020	9	2	6.5	0.698193	5	2	6.5	0.614897	6	2	6.5	0.843563	0				0				0				0				0				20
osa-miR2095-3p	LOC_Os07g35750.2	TKL_IRAK_DUF26-ld.3 - DUF26 kinases have homology to DUF26 containing loci, expressed	3106	6	2	6.5	0.698193	4	2	6.5	0.614897	3	2	6.5	0.843563	0				0				0				0				0				13
osa-miR2095-3p	LOC_Os07g34964.1	TKL_IRAK_DUF26-lh.8 - DUF26 kinases have homology to DUF26 containing loci, expressed	67	26	0	6.5	0.322645	7	0	6.5	0.29867	23	0	6.5	0.353308	0				0				0				0				0				56
osa-miR2095-3p	LOC_Os06g37160.1	transmembrane 9 superfamily member, putative, expressed	2131	0				0				0				1	4	5	0.953114	5	2	7	0.997964	0				6	2	5	0.596127	0				12
osa-miR2095-3p	LOC_Os06g34010.1	transposon protein, putative, CACTA, En/Spm sub-class, expressed	1013	10	2	7	0.510308	7	0	7	0.190585	10	1	7	0.0682143	0				0				0				0				0				27
osa-miR2095-3p	LOC_Os09g16790.1	transposon protein, putative, CACTA, En/Spm sub-class, expressed	138	12	0	6.5	0.322645	4	1	6.5	0.141767	6	1	6.5	0.111789	0				0				0				0				0				22
osa-miR2095-3p	LOC_Os06g16720.1	transposon protein, putative, CACTA, En/Spm sub-class, expressed	1490	10	2	7	0.510308	6	0	7	0.190585	5	2	7	0.668996	0				0				0				0				0				21
osa-miR2095-3p	LOC_Os08g41160.1	transposon protein, putative, CACTA, En/Spm sub-class, expressed	1952	9	2	5	0.302427	4	1	5	0.0449206	5	2	5	0.427478	0				0				0				0				0				18	0.05
osa-miR2095-3p	LOC_Os12g30390.1	transposon protein, putative, CACTA, En/Spm sub-class, expressed	2093	12	0	7	0.207192	2	2	7	0.433751	3	2	7	0.668996	0				0				0				0				0				17
osa-miR2095-3p	LOC_Os09g03290.1	transposon protein, putative, CACTA, En/Spm sub-class, expressed	1664	5	3	7	0.0795343	3	2	7	0.433751	5	2	7	0.668996	0				0				0				0				0				13
osa-miR2095-3p	LOC_Os07g46110.1	transposon protein, putative, CACTA, En/Spm sub-class, expressed	1820	7	2	7	0.510308	1	4	7	0.634776	2	2	7	0.668996	0				0				0				0				0				10
osa-miR2095-3p	LOC_Os08g23700.1	transposon protein, putative, Mutator sub-class, expressed	1728	8	2	5.5	0.432281	5	1	5.5	0.0696991	7	2	5.5	0.583834	0				0				0				0				0				20
osa-miR2095-3p	LOC_Os06g39624.3	transposon protein, putative, Pong sub-class, expressed	2857	8	2	7	0.510308	6	2	7	0.433751	11	2	7	0.668996	0				0				0				0				0				25
osa-miR2095-3p	LOC_Os06g39624.1	transposon protein, putative, Pong sub-class, expressed	2979	2	3	7	0.0795343	3	2	7	0.433751	13	2	7	0.668996	0				1	4	6	1	0				0				0				19
osa-miR2095-3p	LOC_Os09g21420.1	transposon protein, putative, unclassified, expressed	981	31	0	6.5	0.322645	12	0	6.5	0.29867	22	0	6.5	0.353308	0				0				0				0				0				65
osa-miR2095-3p	LOC_Os05g06200.1	transposon protein, putative, unclassified, expressed	1947	15	2	7	0.510308	9	2	7	0.433751	19	0	7	0.228782	0				0				0				0				0				43
osa-miR2095-3p	LOC_Os11g12490.1	transposon protein, putative, unclassified, expressed	3515	14	2	7	0.510308	5	2	7	0.433751	18	2	7	0.668996	0				0				0				0				0				37
osa-miR2095-3p	LOC_Os12g25665.1	transposon protein, putative, unclassified, expressed	2038	14	0	4	0.0171109	4	1	4	0.00675029	11	0	4	0.0191261	0				0				0				0				0				29	0.05
osa-miR2095-3p	LOC_Os03g02370.1	transposon protein, putative, unclassified, expressed	1218	11	0	6	0.334235	4	2	6	0.630838	7	0	6	0.365677	0				0				0				0				0				22
osa-miR2095-3p	LOC_Os12g24400.1	transposon protein, putative, unclassified, expressed	1940	5	2	7	0.510308	4	2	7	0.433751	11	2	7	0.668996	0				0				0				0				0				20
osa-miR2095-3p	LOC_Os07g47010.1	transposon protein, putative, unclassified, expressed	1509	10	0	6	0.334235	4	2	6	0.630838	4	2	6	0.855906	0				0				0				0				0				18
osa-miR2095-3p	LOC_Os06g36970.1	transposon protein, putative, unclassified, expressed	2474	10	2	7	0.510308	1	4	7	0.634776	5	2	7	0.668996	0				0				0				0				0				16
osa-miR2095-3p	LOC_Os06g38890.1	transposon protein, putative, unclassified, expressed	1575	6	3	6	0.135164	4	2	6	0.630838	6	2	6	0.855906	0				0				0				0				0				16
osa-miR2095-3p	LOC_Os10g17710.1	transposon protein, putative, unclassified, expressed	1506	4	2	6	0.713794	1	4	6	0.828797	7	0	6	0.365677	0				0				0				0				0				12
osa-miR2095-3p	LOC_Os01g29750.1	transposon protein, putative, unclassified, expressed	3762	5	2	6	0.713794	1	4	6	0.828797	5	2	6	0.855906	0				0				0				0				0				11
osa-miR2095-3p	LOC_Os06g08070.1	transposon protein, putative, unclassified, expressed	3306	0				2	2	6	0.630838	7	2	6	0.855906	0				0				0				0				0				9
osa-miR2095-3p	LOC_Os02g38410.1	ubiquitin family protein, putative, expressed	983	10	2	6.5	0.698193	3	2	6.5	0.614897	9	2	6.5	0.843563	0				0				0				0				0				22
osa-miR2095-3p	LOC_Os09g12310.1	ubiquitin-conjugating enzyme domain containing protein, expressed	533	9	2	7	0.510308	5	2	7	0.433751	4	2	7	0.668996	0				0				0				0				0				18
osa-miR2095-3p	LOC_Os01g48580.1	ubiquitin-conjugating enzyme E2, putative, expressed	747	20	0	7	0.207192	11	0	7	0.190585	23	0	7	0.228782	0				0				0				0				0				54
osa-miR2095-3p	LOC_Os01g62244.1	ubiquitin-conjugating enzyme, putative, expressed	1133	0				0				0				0				0				0				9	2	5.5	0.759539	0				9
osa-miR2095-3p	LOC_Os07g36820.1	uncharacterized Cys-rich domain containing protein, putative, expressed	1327	9	0	4.5	0.0804117	1	4	4.5	0.304885	5	2	4.5	0.329143	0				0				0				8	2	4.5	0.477418	0				23
osa-miR2095-3p	LOC_Os07g36820.2	uncharacterized Cys-rich domain containing protein, putative, expressed	2568	3	2	4.5	0.227243	1	4	4.5	0.304885	6	2	4.5	0.329143	0				5	2	6.5	0.988151	0				0				0				15
osa-miR2095-3p	LOC_Os02g40784.3	WAX2, putative, expressed	1426	11	0	7	0.207192	7	0	7	0.190585	4	2	7	0.668996	0				0				0				0				0				22
osa-miR2095-3p	LOC_Os09g33450.1	zinc finger DHHC domain-containing protein, putative, expressed	1736	11	0	6	0.334235	1	4	6	0.828797	9	2	6	0.855906	0				0				0				0				1	4	6	1	22
osa-miR2095-3p	LOC_Os09g33450.2	zinc finger DHHC domain-containing protein, putative, expressed	1782	3	2	6	0.713794	3	1	6	0.147561	6	2	6	0.855906	0				0				0				0				0				12
osa-miR2095-3p	LOC_Os06g33810.1	zinc finger protein, putative, expressed	828	6	1	6.5	0.0970947	6	0	6.5	0.29867	6	2	6.5	0.843563	0				0				0				0				1	4	6.5	1	19
osa-miR2095-3p	LOC_Os07g45350.4	zinc finger, RING-type, putative, expressed	1664	17	0	6.5	0.322645	6	0	6.5	0.29867	8	0	6.5	0.353308	0				1	4	6.5	1	0				0				0				32
osa-miR2095-3p	LOC_Os07g45350.5	zinc finger, RING-type, putative, expressed	1687	4	0	6.5	0.322645	6	0	6.5	0.29867	9	0	6.5	0.353308	0				1	4	6.5	1	0				0				0				20
osa-miR2095-3p	LOC_Os07g45350.1	zinc finger, RING-type, putative, expressed	1691	9	0	6.5	0.322645	2	2	6.5	0.614897	2	2	6.5	0.843563	1	4	6.5	0.999962	0				0				4	2	6.5	0.950994	0				18
osa-miR2095-3p	LOC_Os07g45350.2	zinc finger, RING-type, putative, expressed	1596	7	2	6.5	0.698193	1	4	6.5	0.815486	9	0	6.5	0.353308	0				0				1	4	6.5	0.276359	0				0				18
osa-miR2095-3p	LOC_Os07g45350.3	zinc finger, RING-type, putative, expressed	2094	5	2	6.5	0.698193	2	2	6.5	0.614897	5	1	6.5	0.111789	0				0				0				1	4	6.5	0.988963	0				13
osa-miR2095-3p	LOC_Os02g40810.1	Zinc finger, ZZ type domain containing protein, expressed	1688	0				0				0				2	2	7	0.790545	0				0				0				12	2	7	0.999109	14
osa-miR2095-3p	LOC_Os11g47432.1	zinc knuckle family protein, expressed	3872	37	0	5.5	0.168144	12	0	5.5	0.154357	26	0	5.5	0.186157	0				1	4	5.5	1	0				0				0				76
osa-miR2095-3p	LOC_Os11g47438.1	zinc knuckle family protein, expressed	3641	9	2	5.5	0.432281	5	0	5.5	0.154357	10	2	5.5	0.583834	0				0				0				0				0				24
osa-miR2095-3p	LOC_Os10g16870.1	zinc knuckle family protein, expressed	3236	8	2	5.5	0.432281	4	2	5.5	0.362978	9	2	5.5	0.583834	0				0				0				0				0				21
osa-miR2095-5p	LOC_Os05g37330.1	60S acidic ribosomal protein, putative, expressed	604	0				0				0				4	2	6.5	0.385508	0				0				1	4	6.5	0.566844	5	3	6.5	0.0563949	10
osa-miR2095-5p	LOC_Os11g10480.1	dehydrogenase, putative, expressed	1708	0				0				0				0				2	2	6	0.946883	0				0				3	2	6	0.813291	5
osa-miR2095-5p	LOC_Os05g06440.1	dnaJ homolog subfamily B member 11 precursor, putative, expressed	1557	0				0				0				1	4	7	0.647071	1	4	7	0.988953	0				3	2	7	0.265511	1	4	7	0.940586	6
osa-miR2095-5p	LOC_Os09g20350.1	ethylene-responsive transcription factor, putative, expressed	1826	0				0				0				2	2	6.5	0.385508	3	2	6.5	0.978219	0				1	4	6.5	0.566844	65	2	6.5	0.887845	71
osa-miR2095-5p	LOC_Os02g56360.3	expressed protein	1204	0				0				0				3	2	4.5	0.0948053	5	2	5.5	0.542845	0				0				2	2	4.5	0.360789	10
osa-miR2095-5p	LOC_Os05g10640.1	hAT dimerisation domain-containing protein, putative, expressed	1799	0				0				0				0				0				0				0				6	2	6.5	0.887845	6
osa-miR2095-5p	LOC_Os05g02120.1	pectinacetylesterase domain containing protein, expressed	1620	0				0				0				2	2	6.5	0.385508	20	2	6.5	0.978219	0				0				1	4	6.5	0.994039	23
osa-miR2096-3p	LOC_Os12g42876.1	5-methyltetrahydropteroyltriglutamate--homocysteine methyltransferase, putative, expressed	848	0				0				0				0				4	2	6.5	0.99773	0				0				1	4	7	0.999711	5
osa-miR2096-3p	LOC_Os02g54650.1	diacylglycerol kinase, putative, expressed	19	2	2	6.5	0.168478	2	2	6.5	0.136673	0				0				0				0				0				2	2	6.5	0.837153	6
osa-miR2096-3p	LOC_Os09g01000.1	expressed protein	597	19	2	5	0.107502	546	2	5	0.0866104	20	2	5	0.16148	3	2	5	0.22043	0				0				2	2	5	0.248972	1	4	5	0.927159	591
osa-miR2096-3p	LOC_Os08g41880.1	nucleotide pyrophosphatase/phosphodiesterase, putative, expressed	370	7	2	5	0.107502	7	1	5	0.0144091	6	2	5	0.16148	0				5	2	5	0.858695	0				0				0				25	0.05
osa-miR2096-3p	LOC_Os01g09300.1	oxidoreductase, putative, expressed	1585	0				0				0				0				3	2	6.5	0.99773	0				2	2	7	0.589651	1	4	7	0.999711	6
osa-miR2096-3p	LOC_Os06g43150.1	retrotransposon protein, putative, unclassified, expressed	713	10	0	6.5	0.0582312	4	0	6.5	0.0531727	5	1	6.5	0.0180914	0				0				0				0				0				19	0.05
osa-miR2096-5p	LOC_Os01g19740.1	calvin cycle protein CP12, putative, expressed	577	0				0				0				11	2	7	0.681041	1	4	6	1	0				1	4	7	0.859605	0				13
osa-miR2097-3p	LOC_Os08g03640.1	60S acidic ribosomal protein P0, putative, expressed	1023	0				0				0				0				1	4	7	1	0				2	2	7	0.752555	16	2	7	0.995735	19
osa-miR2097-3p	LOC_Os04g39020.1	aldehyde dehydrogenase, putative, expressed	1945	0				0				0				1	4	7	0.991027	0				0				5	2	7	0.752555	0				6
osa-miR2097-3p	LOC_Os01g61990.2	ankyrin repeat-containing protein, putative, expressed	1645	0				0				0				0				0				0				0				10	0	7	0.110763	10
osa-miR2097-3p	LOC_Os02g09140.1	bfr-2, putative, expressed	547	0				0				0				2	2	6.5	0.87515	16	2	6	1	0				0				0				18
osa-miR2097-3p	LOC_Os01g59440.1	BRASSINOSTEROID INSENSITIVE 1-associated receptor kinase 1 precursor, putative, expressed	785	0				0				0				4	2	5.5	0.63875	0				0				0				1	4	5.5	0.999978	5
osa-miR2097-3p	LOC_Os03g57290.1	cullin, putative, expressed	2309	0				0				0				0				2	2	6.5	1	0				0				5	2	6.5	0.999913	7
osa-miR2097-3p	LOC_Os10g41960.1	eukaryotic translation initiation factor 3 subunit B, putative, expressed	2259	0				0				0				0				0				0				0				5	2	5.5	0.98969	5
osa-miR2097-3p	LOC_Os02g40880.1	ribosomal protein L14, putative, expressed	276	0				0				0				0				3	2	6.5	1	0				0				3	2	6.5	0.999913	6
osa-miR2097-5p	LOC_Os11g05370.1	60S ribosomal protein L26-1, putative, expressed	489	0				0				0				1	4	6	0.812687	2	2	6	0.966353	0				0				9	2	6	0.856189	12
osa-miR2097-5p	LOC_Os06g01700.1	CWC15 homolog A, putative, expressed	836	0				0				0				3	2	7	0.407217	0				0				7	2	7	0.451877	0				10
osa-miR2097-5p	LOC_Os03g08020.1	elongation factor Tu, putative, expressed	573	0				0				0				2	2	6.5	0.499277	24	2	4	0.995827	0				0				0				26
osa-miR2098-3p	LOC_Os11g11100.1	bZIP transcription factor domain containing protein, expressed	1746	0				0				0				1	4	6.5	0.998941	0				0				1	4	6.5	0.951823	3	2	6.5	0.999641	5
osa-miR2098-3p	LOC_Os02g38210.1	elongation factor Tu, putative, expressed	1857	0				0				0				0				0				0				118	2	4.5	0.073508	0				118
osa-miR2098-3p	LOC_Os03g08450.1	eukaryotic translation initiation factor 3 subunit K, putative, expressed	598	0				0				0				2	2	6.5	0.828852	9	2	6.5	0.999999	0				0				3	2	6.5	0.999641	14
osa-miR2098-3p	LOC_Os03g23050.1	expressed protein	3506	0				0				0				1	4	6	0.971996	1	4	7	1	0				7	2	6	0.65332	27	2	6	0.98407	36
osa-miR2098-3p	LOC_Os03g38520.1	expressed protein	522	0				0				0				1	4	7	0.996934	1	4	7	1	0				1	4	7	0.92287	3	2	7	0.99877	6
osa-miR2098-3p	LOC_Os09g26660.1	ferric reductase, putative, expressed	728	11	2	7	0.493952	6	2	7	0.418736	3	2	7	0.651719	0				0				0				0				0				20
osa-miR2098-3p	LOC_Os08g35210.1	ferric reductase, putative, expressed	566	10	2	7	0.493952	2	2	7	0.418736	5	2	7	0.651719	0				0				0				0				0				17
osa-miR2098-3p	LOC_Os12g16410.1	isoflavone reductase, putative, expressed	1012	0				0				0				0				1	4	6.5	1	0				0				4	2	6.5	0.999641	5
osa-miR2098-3p	LOC_Os03g56370.1	methyltransferase, putative, expressed	912	0				0				0				0				0				0				6	2	5.5	0.599963	0				6
osa-miR2098-3p	LOC_Os06g02220.1	MTA/SAH nucleosidase, putative, expressed	1200	0				0				0				0				0				0				0				25	2	7	0.99877	25
osa-miR2098-3p	LOC_Os07g01850.1	NLI interacting factor-like phosphatase, putative, expressed	2477	0				0				0				1	4	6	0.971996	4	2	6	0.999283	0				0				0				5
osa-miR2098-3p	LOC_Os11g03270.1	nucleoside-triphosphatase, putative, expressed	408	0				0				0				0				5	2	6.5	0.999999	0				0				0				5
osa-miR2098-3p	LOC_Os02g06700.2	ribosomal protein, putative, expressed	717	0				0				0				1	4	6.5	0.998941	0				0				2	2	6.5	0.868616	29	2	6.5	0.999641	32
osa-miR2098-3p	LOC_Os02g06700.1	ribosomal protein, putative, expressed	864	0				0				0				3	2	6.5	0.828852	1	4	6.5	1	0				0				25	2	6.5	0.999641	29
[truncated: 3,269 more rows]
