# Supplementary material for: Identification of miRNA-mediated drought responsive multi-tiered regulatory network in drought tolerant rice, Nagina 22
Source: Sci Rep. 2017 Nov 13;7:15446. doi: 10.1038/s41598-017-15450-1 (PMC5684420; doi:10.1038/s41598-017-15450-1)
Supplement: Supplementary file 6 — Dataset S5 [file 41598_2017_15450_MOESM6_ESM.xls]

## Sheet: Sheet1
Supplementary Table S5. The targets cleaved by CSDR-miRNAs identified through PARE data analysis and from literature.
DTA-miRNA	Target ID (MSU)	RAP-ID	Description	Cleavage-site	p-value significance	Degradome reads	Copper-association	Literature support (Ref. no.)
miR159f	LOC_Os09g36650.1	None	Expressed protein	710	≤ 0.05	4
miR159f	LOC_Os11g36160.1	Os11g0569600	Receptor-like protein kinase 2 precursor, putative, expressed	661	≤ 0.05	5
miR159f	LOC_Os01g59660.1	Os01g0812000	Myb family transcription factor, putative, expressed	1271	≤ 0.05	158
miR159f	LOC_Os01g59660.2	Os01g0812000	Myb family transcription factor, putative, expressed	1359	≤ 0.05	172
miR159f	LOC_Os01g59660.3	Os01g0812000	Myb family transcription factor, putative, expressed	1269	≤ 0.05	201
miR159f	LOC_Os01g59660.4	Os01g0812000	Myb family transcription factor, putative, expressed	1191	≤ 0.05	217
miR159f	LOC_Os08g44530.1	Os08g0559600	Dihydroxy-acid dehydratase, putative, expressed	2031		16	GO:0005507
miR159f	LOC_Os12g13380.1	Os12g0236400	Adenylate kinase, putative, expressed	709		1	GO:0005507
miR159f	LOC_Os09g37000.1	Os09g0541900	26s proteasome non-atpase regulatory subunit 3, putative, expressed	1404		1
miR159f	LOC_Os01g36840.1	Os01g0549200	Atp-binding region, atpase-like domain containing protein, expressed	1869		1
miR159f	LOC_Os04g49510.3	Os04g0584600	Camk_camk_like.27 - camk includes calcium/calmodulin depedent protein kinases, expressed	416		1
miR159f	LOC_Os10g22570.1	Os10g0370800	Cellulase, putative, expressed	3393		1
miR159f	LOC_Os02g42860.1	Os02g0641800	Dead-box atp-dependent rna helicase, putative, expressed	768		1
miR159f	LOC_Os02g45225.1	Os02g0674233	Expressed protein	507		1
miR159f	LOC_Os03g04440.2	Os03g0137300	Expressed protein	1295		1
miR159f	LOC_Os02g57140.3	Os02g0816400	Expressed protein	3638		1
miR159f	LOC_Os03g59180.1	Os03g0806600	Expressed protein	48		1
miR159f	LOC_Os07g44770.1	Os07g0642100	Expressed protein	1180		1
miR159f	LOC_Os05g42240.1	Os05g0501800	Expressed protein	637		1
miR159f	LOC_Os05g46140.2	Os05g0538900	Expressed protein	853		1
miR159f	LOC_Os02g38840.2	Os02g0600400	Glucose-6-phosphate 1-dehydrogenase, cytoplasmic isoform, putative, expressed	1500		1
miR159f	LOC_Os06g19990.1	Os06g0303800	Gpi-anchored protein, putative, expressed	264		1
miR159f	LOC_Os06g19990.3	Os06g0303800	Gpi-anchored protein, putative, expressed	319		1
miR159f	LOC_Os03g47949.1	Os03g0683833	Hect-domain domain containing protein, expressed	694		1
miR159f	LOC_Os01g02110.1	Os01g0111500	Helix-loop-helix dna-binding domain containing protein, expressed	1045		1
miR159f	LOC_Os10g01480.1	Os10g0103800	Inositol 1, 3, 4-trisphosphate 5/6-kinase, putative, expressed	520		1
miR159f	LOC_Os08g44450.3	Os08g0558800	L1p family of ribosomal proteins domain containing protein, expressed	573		1
miR159f	LOC_Os08g44450.2	Os08g0558800	L1p family of ribosomal proteins domain containing protein, expressed	500		1
miR159f	LOC_Os01g16260.1	Os01g0268100	Major facilitator superfamily antiporter, putative, expressed	144		1
miR159f	LOC_Os03g60250.1	Os03g0817100	Membrane associated duf588 domain containing protein, putative, expressed	869		1
miR159f	LOC_Os03g60250.2	Os03g0817100	Membrane associated duf588 domain containing protein, putative, expressed	909		1
miR159f	LOC_Os02g44300.4	Os02g0661900	Msp domain containing protein, expressed	240		1
miR159f	LOC_Os08g28730.1	Os08g0374800	Nad dependent epimerase/dehydratase family protein, putative, expressed	728		1
miR159f	LOC_Os10g28200.1	Os10g0417600	Nad dependent epimerase/dehydratase family protein, putative, expressed	473		1
miR159f	LOC_Os04g31030.1	Os04g0379600	Nitrate-induced noi protein, expressed	653		1
miR159f	LOC_Os03g21380.1	Os03g0331700	Oscml27 - calmodulin-related calcium sensor protein, expressed	1527		1
miR159f	LOC_Os02g57410.8	Os02g0819500	Otu-like cysteine protease family protein, putative, expressed	833		1
miR159f	LOC_Os02g57410.5	Os02g0819500	Otu-like cysteine protease family protein, putative, expressed	905		1
miR159f	LOC_Os02g57410.4	Os02g0819500	Otu-like cysteine protease family protein, putative, expressed	986		1
miR159f	LOC_Os02g57410.7	Os02g0819500	Otu-like cysteine protease family protein, putative, expressed	991		1
miR159f	LOC_Os05g24550.4	Os05g0310500	Papain family cysteine protease domain containing protein, expressed	1536		1
miR159f	LOC_Os03g54900.2	Os03g0756200	Phytosulfokine receptor precursor, putative, expressed	3242		1
miR159f	LOC_Os03g54900.1	Os03g0756200	Phytosulfokine receptor precursor, putative, expressed	3300		1
miR159f	LOC_Os08g15080.1	Os08g0249400	Proline rich protein 3, putative, expressed	1000		1
miR159f	LOC_Os05g38800.1	Os05g0463400	Pwwp domain containing protein, expressed	1319		1
miR159f	LOC_Os08g28030.1	Os08g0367400	Retrotransposon protein, putative, ty1-copia subclass, expressed	1607		1
miR159f	LOC_Os04g13570.1	None	Retrotransposon protein, putative, ty3-gypsy subclass, expressed	56		1
miR159f	LOC_Os03g47760.1	Os03g0681300	Sab, putative, expressed	3104		1
miR159f	LOC_Os07g13270.1	Os07g0236800	Snf7 domain containing protein, putative, expressed	123		1
miR159f	LOC_Os08g23430.2	Os08g0323600	Starch binding domain containing protein, putative, expressed	1213		1
miR159f	LOC_Os01g08200.1	Os01g0177200	Ubiquitin carboxyl-terminal hydrolase 14, putative, expressed	970		1
miR159f	LOC_Os02g54890.1	Os02g0791500	Udp-glucuronate 4-epimerase, putative, expressed	316		1
miR159f	LOC_Os08g10600.3	Os08g0206900	Utp--glucose-1-phosphate uridylyltransferase, putative, expressed	1228		1
miR159f	LOC_Os08g10600.1	Os08g0206900	Utp--glucose-1-phosphate uridylyltransferase, putative, expressed	1242		1
miR159f	LOC_Os01g61780.1	Os01g0834200	Vacuolar atp synthase 98 kda subunit, putative, expressed	584		1
miR159f	LOC_Os07g40940.1	Os07g0600700	X8 domain containing protein, expressed	1360		1
miR159f	LOC_Os01g36840.2	Os01g0549200	Atp-binding region, atpase-like domain containing protein, expressed	1869		2
miR159f	LOC_Os02g27110.1	Os02g0470400	Expressed protein	4663		2
miR159f	LOC_Os11g08820.1	Os11g0193800	Expressed protein	741		2
miR159f	LOC_Os11g08707.1	Os11g0191800	Expressed protein	746		2
miR159f	LOC_Os02g57140.2	Os02g0816400	Expressed protein	3734		2
miR159f	LOC_Os03g63680.1	Os03g0853800	Expressed protein	998		2
miR159f	LOC_Os09g15340.1	Os09g0322200	Hydrolase, nudix family, domain containing protein, expressed	1182		2
miR159f	LOC_Os05g04220.1	Os05g0133100	Nitrogen regulatory protein p-ii, putative, expressed	801		2
miR159f	LOC_Os05g04220.2	Os05g0133100	Nitrogen regulatory protein p-ii, putative, expressed	894		2
miR159f	LOC_Os02g57410.10	Os02g0819500	Otu-like cysteine protease family protein, putative, expressed	822		2
miR159f	LOC_Os12g42190.1	Os12g0616400	Transposon protein, putative, unclassified, expressed	858		2
miR159f	LOC_Os08g42560.1	Os08g0538000	Trna synthetase class ii core domain containing protein, expressed	1624		2
miR159f	LOC_Os01g68330.1	Os01g0911300	Antigen peptide transporter-like 1, chloroplast precursor, putative, expressed	1510		3
miR159f	LOC_Os01g32880.1	Os01g0512200	Ap-3 complex subunit delta, putative, expressed	2911		3
miR159f	LOC_Os08g10600.2	Os08g0206900	Utp--glucose-1-phosphate uridylyltransferase, putative, expressed	1341		3
miR159f	LOC_Os10g05230.2	Os10g0142100	Zinc finger, c3hc4 type domain containing protein, expressed	346		3
miR159f	LOC_Os03g30430.1	Os03g0417800	Nitrilase-associated protein, putative, expressed	429		4
miR159f	LOC_Os03g30430.2	Os03g0417800	Nitrilase-associated protein, putative, expressed	363		4
miR159f	LOC_Os09g18594.2	Os09g0355400	Protein kinase domain containing protein, expressed	285		4
miR159f	LOC_Os05g45020.1	Os05g0525900	Zinc finger/ccch transcription factor, putative, expressed	952		4
miR159f	LOC_Os05g24550.5	Os05g0310500	Papain family cysteine protease domain containing protein, expressed	1544		5
miR159f	LOC_Os03g24020.1	Os03g0356300	Ribosomal protein l6, putative, expressed	141		5
miR159f	LOC_Os11g02630.1	Os11g0118600	Expressed protein	1835		6
miR159f	LOC_Os03g12840.1	Os03g0230500	Inositol 1, 3, 4-trisphosphate 5/6-kinase, putative, expressed	598		6
miR159f	LOC_Os05g33570.2	Os05g0405000	Pyruvate, phosphate dikinase, chloroplast precursor, putative, expressed	2967		7
miR159f	LOC_Os08g12520.1	Os08g0222100	Expressed protein	781		8
miR159f	LOC_Os01g11430.1	Os01g0212500	Expressed protein	1123		8
miR159f	LOC_Os12g27070.1	Os12g0456200	Heat shock protein dnaj, putative, expressed	1064		8
miR159f	LOC_Os06g40330.1	Os06g0605600	Myb family transcription factor, putative, expressed	1429		22
miR159f	LOC_Os12g02550.1	Os12g0117800	Expressed protein	1198		29
miR159f	LOC_Os05g24550.1	Os05g0310500	Papain family cysteine protease domain containing protein, expressed	1760		174
miR1871	LOC_Os09g32976.2	Os09g0507800	Ribosomal protein l7ae, putative, expressed	1123	≤ 0.05	141
miR1871	LOC_Os04g43140.1	Os04g0510400	Dead-box atp-dependent rna helicase, putative, expressed	2682		1
miR1871	LOC_Os01g22450.1	None	Expressed protein	157		1
miR1871	LOC_Os05g08414.1	Os05g0176600	Expressed protein	320		1
miR1871	LOC_Os11g39430.1	Os11g0608000	Expressed protein	744		1
miR1871	LOC_Os06g51490.1	Os06g0731500	Phd-finger domain containing protein, putative, expressed	750		1
miR1871	LOC_Os07g06570.1	Os07g0159700	Receptor protein kinase crinkly4 precursor, putative, expressed	776		1
miR1871	LOC_Os11g36140.1	Os11g0569300	Receptor-like protein kinase 2 precursor, putative, expressed	736		1
miR1871	LOC_Os03g37690.1	Os03g0573233	Retrotransposon protein, putative, unclassified	126		1
miR1871	LOC_Os09g32976.1	Os09g0507800	Ribosomal protein l7ae, putative, expressed	1023		13
miR2878-5p	LOC_Os08g37670.1	Os08g0482700	Plastocyanin-like domain containing protein, putative, expressed	886	≤ 0.05	8	GO:0005507
miR2878-5p	LOC_Os09g09820.1	Os09g0271000	Retrotransposon protein, putative, unclassified, expressed	735	≤ 0.05	1
miR2878-5p	LOC_Os04g48040.1	Os04g0568800	Expressed protein	2568		1
miR2878-5p	LOC_Os04g51060.1	Os04g0599100	Expressed protein	3313		1
miR2878-5p	LOC_Os05g04490.1	Os05g0135400	Peroxidase precursor, putative, expressed	1212		1
miR2878-5p	LOC_Os01g32660.2	Os01g0510100	Ste_mek_ste7_map2k.2 - ste kinases include homologs to sterile 7, sterile 11 and sterile 20 from yeast, expressed	1208		1
miR2878-5p	LOC_Os01g32660.1	Os01g0510100	Ste_mek_ste7_map2k.2 - ste kinases include homologs to sterile 7, sterile 11 and sterile 20 from yeast, expressed	1211		1
miR2878-5p	LOC_Os04g48390.1	Os04g0573000	Uncharacterized membrane protein, putative, expressed	2750		1
miR2878-5p	LOC_Os04g45480.1	Os04g0538000	Heat shock protein sti, putative, expressed	1906		2
miR2878-5p	LOC_Os02g54890.1	Os02g0791500	Udp-glucuronate 4-epimerase, putative, expressed	1999		4
miR397a	LOC_Os11g48060	Os03g0259100	laccase-22 precursor, putative, expressed				GO:0005507	Literature support (42,43)
miR397a	LOC_Os05g38420	Os05g0458600	laccase precursor protein, putative, expressed				GO:0005507	Literature support (96)
miR397a	LOC_Os02g38920.1	Os02g0601300	Glyceraldehyde-3-phosphate dehydrogenase, putative, expressed	845		1	GO:0005507
miR397a	LOC_Os05g03830.1	Os05g0129100	Aminotransferase, putative, expressed	1428		2	GO:0005507
miR397a	LOC_Os05g49800.1	Os05g0573700	Ketol-acid reductoisomerase, chloroplast precursor, putative, expressed	1419		3	GO:0005507
miR397a	LOC_Os09g39740.2	Os09g0570900	Act domain containing protein, expressed	1617		1
miR397a	LOC_Os03g13950.1	Os03g0243100	Actin-depolymerizing factor, putative, expressed	588		1
miR397a	LOC_Os08g15040.2	Os08g0248900	Adp-ribosylation factor, putative, expressed	925		1
miR397a	LOC_Os10g41030.3	Os10g0559600	Agenet domain containing protein, putative, expressed	4938		1
miR397a	LOC_Os02g49590.1	Os02g0728300	Asc1, putative, expressed	1337		1
miR397a	LOC_Os05g49140.1	Os05g0566400	Cgmc_mapkcmgc_2.8 - cgmc includes cda, mapk, gsk3, and clkc kinases, expressed	689		1
miR397a	LOC_Os07g28470.2	Os07g0467900	Coiled-coil domain-containing protein 111, putative, expressed	807		1
miR397a	LOC_Os09g08390.3	Os09g0258000	Cral/trio domain containing protein, expressed	1998		1
miR397a	LOC_Os02g12900.1	Os02g0222100	Cysteine synthase, putative, expressed	1504		1
miR397a	LOC_Os10g39930.1	Os10g0546600	Cytochrome p450 97b2, putative, expressed	873		1
miR397a	LOC_Os05g45770.2	Os05g0534100	Divergent pap2 family domain containing protein, expressed	1180		1
miR397a	LOC_Os09g36760.1	Os09g0538700	Duf630/duf632 domains containing protein, putative, expressed	1714		1
miR397a	LOC_Os12g18200.1	Os12g0279600	Endonuclease/exonuclease/phosphatase family domain containing protein, expressed	864		1
miR397a	LOC_Os01g26160.2	Os01g0363900	Exportin 1, putative, expressed	2899		1
miR397a	LOC_Os12g32060.1	Os12g0505100	Expressed protein	665		1
miR397a	LOC_Os03g49070.1	Os03g0697333	Expressed protein	1457		1
miR397a	LOC_Os07g35720.3	Os07g0541600	Expressed protein	1969		1
miR397a	LOC_Os09g06940.1	Os09g0244400	Expressed protein	2662		1
miR397a	LOC_Os07g46060.1	Os07g0654450	Expressed protein	1190		1
miR397a	LOC_Os03g63670.1	Os03g0853700	Expressed protein	1701		1
miR397a	LOC_Os06g02440.1	Os06g0114651	Expressed protein	550		1
miR397a	LOC_Os04g15800.1	Os04g0228100	Expressed protein	698		1
miR397a	LOC_Os01g56790.1	Os01g0775200	Expressed protein	1790		1
miR397a	LOC_Os09g36690.1	Os09g0537800	Expressed protein	534		1
miR397a	LOC_Os11g37100.1	Os11g0580000	Expressed protein	1682		1
miR397a	LOC_Os09g39350.1	Os09g0567000	Expressed protein	468		1
miR397a	LOC_Os09g03090.1	Os09g0119100	Expressed protein	548		1
miR397a	LOC_Os06g02130.2	Os06g0111400	G-protein alpha subunit, putative, expressed	2984		1
miR397a	LOC_Os02g44500.1	Os02g0664000	Glutathione peroxidase, putative, expressed	381		1
miR397a	LOC_Os08g05670.1	Os08g0152900	Heat repeat family protein, putative, expressed	582		1
miR397a	LOC_Os07g38760.1	Os07g0575100	Heat repeat family protein, putative, expressed	1337		1
miR397a	LOC_Os08g19590.2	Os08g0292000	Homeobox domain containing protein, expressed	737		1
miR397a	LOC_Os05g46460.3	Os05g0542200	Hydrolase, alpha/beta fold family domain containing protein, expressed	1306		1
miR397a	LOC_Os05g46460.5	Os05g0542200	Hydrolase, alpha/beta fold family domain containing protein, expressed	1858		1
miR397a	LOC_Os12g03750.1	Os12g0131500	Leucine rich repeat family protein, expressed	2305		1
miR397a	LOC_Os03g14980.2	Os03g0254700	Lissencephaly type-1-like homology motif, putative, expressed	2670		1
miR397a	LOC_Os01g62410.2	Os01g0841500	Myb family transcription factor, putative, expressed	2770		1
miR397a	LOC_Os06g46435.1	None	Nadph-dependent oxidoreductase, putative, expressed	980		1
miR397a	LOC_Os10g04180.1	Os10g0131800	Nb-arc domain containing protein, expressed	915		1
miR397a	LOC_Os01g67220.3	Os01g0897600	Os1bglu4 - beta-glucosidase-like protein without signal sequence, expressed	628		1
miR397a	LOC_Os01g67220.1	Os01g0897600	Os1bglu4 - beta-glucosidase-like protein without signal sequence, expressed	646		1
miR397a	LOC_Os01g67220.2	Os01g0897600	Os1bglu4 - beta-glucosidase-like protein without signal sequence, expressed	646		1
miR397a	LOC_Os11g09418.1	Os11g0200600	Osfbx399 - f-box domain containing protein, expressed	750		1
miR397a	LOC_Os04g44920.1	Os04g0531700	Oxidoreductase, short chain dehydrogenase/reductase family domain containing protein, expressed	819		1
miR397a	LOC_Os04g44920.4	Os04g0531700	Oxidoreductase, short chain dehydrogenase/reductase family domain containing protein, expressed	929		1
miR397a	LOC_Os06g11320.2	Os06g0216800	Peptidyl-prolyl cis-trans isomerase cyp40, putative, expressed	1143		1
miR397a	LOC_Os05g37910.1	Os05g0452900	Phosphatidic acid phosphatase-related, putative, expressed	1335		1
miR397a	LOC_Os01g11054.1	Os01g0208700	Phosphoenolpyruvate carboxylase, putative, expressed	1084		1
miR397a	LOC_Os05g36120.3	Os05g0437300	Polypyrimidine tract-binding protein, putative, expressed	908		1
miR397a	LOC_Os05g36120.1	Os05g0437300	Polypyrimidine tract-binding protein, putative, expressed	996		1
miR397a	LOC_Os05g36120.2	Os05g0437300	Polypyrimidine tract-binding protein, putative, expressed	988		1
miR397a	LOC_Os03g26704.1	None	Retrotransposon protein, putative, ty3-gypsy subclass, expressed	3629		1
miR397a	LOC_Os02g45040.1	Os02g0671800	Retrotransposon protein, putative, unclassified, expressed	659		1
miR397a	LOC_Os02g48340.3	Os02g0714000	Rna recognition motif containing protein, putative, expressed	1470		1
miR397a	LOC_Os02g48340.2	Os02g0714000	Rna recognition motif containing protein, putative, expressed	1473		1
miR397a	LOC_Os02g48340.1	Os02g0714000	Rna recognition motif containing protein, putative, expressed	1497		1
miR397a	LOC_Os02g48340.6	Os02g0714000	Rna recognition motif containing protein, putative, expressed	1564		1
miR397a	LOC_Os02g25580.2	Os02g0452500	Sec1 family transport protein, putative, expressed	2007		1
miR397a	LOC_Os02g25580.1	Os02g0452500	Sec1 family transport protein, putative, expressed	2304		1
miR397a	LOC_Os02g25580.2	Os02g0452500	Sec1 family transport protein, putative, expressed	421		1
miR397a	LOC_Os03g01810.1	Os03g0108400	Snf7 domain containing protein, putative, expressed	901		1
miR397a	LOC_Os02g58480.1	Os02g0831500	Sucrose synthase, putative, expressed	2208		1
miR397a	LOC_Os06g43630.1	Os06g0643800	Sucrose-phosphate synthase, putative, expressed	2147		1
miR397a	LOC_Os02g01030.2	Os02g0100300	Tetratricopeptide repeat domain containing protein, expressed	780		1
miR397a	LOC_Os02g01030.1	Os02g0100300	Tetratricopeptide repeat domain containing protein, expressed	791		1
miR397a	LOC_Os02g01030.4	Os02g0100300	Tetratricopeptide repeat domain containing protein, expressed	791		1
miR397a	LOC_Os03g22140.1	Os03g0340700	Tetratricopeptide repeat domain containing protein, expressed	1339		1
miR397a	LOC_Os09g33500.2	Os09g0509200	Transketolase, putative, expressed	330		1
miR397a	LOC_Os03g44420.1	Os03g0646100	Tubulin/ftsz domain containing protein, putative, expressed	1641		1
miR397a	LOC_Os02g47860.1	Os02g0708200	Uridine kinase, putative, expressed	1101		1
miR397a	LOC_Os08g09840.1	Os08g0198400	Wrky117, expressed	2294		1
miR397a	LOC_Os08g42370.2	Os08g0535400	Zinc finger dhhc domain-containing protein, putative, expressed	136		1
miR397a	LOC_Os04g10680.5	Os04g0185500	Zinc finger, c3hc4 type domain containing protein, expressed	2121		1
miR397a	LOC_Os04g10680.1	Os04g0185500	Zinc finger, c3hc4 type domain containing protein, expressed	2394		1
miR397a	LOC_Os02g10640.1	Os02g0199900	26s protease regulatory subunit, putative, expressed	591		2
miR397a	LOC_Os11g35320.1	Os11g0557300	Bsd domain-containing protein, putative, expressed	984		2
miR397a	LOC_Os11g33240.3	Os11g0538900	Citrate synthase, putative, expressed	1138		2
miR397a	LOC_Os11g33240.1	Os11g0538900	Citrate synthase, putative, expressed	1209		2
miR397a	LOC_Os07g43710.1	Os07g0630900	Csla7 - cellulose synthase-like family a; mannan synthase, expressed	1556		2
miR397a	LOC_Os09g35010.1	Os09g0522000	Dehydration-responsive element-binding protein, putative, expressed	891		2
miR397a	LOC_Os01g13190.1	Os01g0232700	Histidinol dehydrogenase, chloroplast precursor, putative, expressed	404		2
miR397a	LOC_Os08g45130.1	Os08g0565700	Histone-lysine n-methyltransferase, putative, expressed	2061		2
miR397a	LOC_Os04g46830.2	Os04g0554800	Ltpl122 - protease inhibitor/seed storage/ltp family protein precursor, expressed	476		2
miR397a	LOC_Os02g40100.1	Os02g0614600	Plant protein of unknown function duf869 domain containing protein, expressed	2658		2
miR397a	LOC_Os03g11570.1	Os03g0214600	Proteasome subunit, putative, expressed	912		2
miR397a	LOC_Os11g08950.1	Os11g0194900	Protein kinase family protein, putative, expressed	2123		2
miR397a	LOC_Os01g72650.1	Os01g0956600	Rna recognition motif containing protein, putative, expressed	1981		2
miR397a	LOC_Os07g38090.2	Os07g0568300	Zinc finger family protein, putative, expressed	2065		2
miR397a	LOC_Os08g15040.1	Os08g0248900	Adp-ribosylation factor, putative, expressed	664		3
miR397a	LOC_Os02g27360.2	Os02g0473200	Aspartic proteinase-like protein 2 precursor, putative, expressed	862		3
miR397a	LOC_Os11g33240.2	Os11g0538900	Citrate synthase, putative, expressed	1195		3
miR397a	LOC_Os05g46460.4	Os05g0542200	Hydrolase, alpha/beta fold family domain containing protein, expressed	1306		3
miR397a	LOC_Os04g46830.1	Os04g0554800	Ltpl122 - protease inhibitor/seed storage/ltp family protein precursor, expressed	594		3
miR397a	LOC_Os05g41210.1	Os05g0491100	Oscam2 - calmodulin, expressed	665		3
miR397a	LOC_Os01g32800.2	Os01g0511300	Proteasome subunit, putative, expressed	852		3
miR397a	LOC_Os03g63270.1	Os03g0849800	Regulatory protein, putative, expressed	1883		3
miR397a	LOC_Os02g33140.1	Os02g0534800	Ribosomal protein, putative, expressed	677		3
miR397a	LOC_Os04g33690.1	Os04g0412900	Sec23/sec24 trunk domain containing protein, expressed	2240		3
miR397a	LOC_Os09g33500.1	Os09g0509200	Transketolase, putative, expressed	342		3
miR397a	LOC_Os08g39500.1	Os08g0505300	60s ribosomal protein l31, putative, expressed	617		4
miR397a	LOC_Os07g30774.1	Os07g0490200	Calmodulin-binding transcription activator 5, putative, expressed	2329		4
miR397a	LOC_Os02g34600.1	Os02g0551100	Camk_camk_like.13 - camk includes calcium/calmodulin depedent protein kinases, expressed	646		4			osa-miR397a	LOC_Os11g48060
miR397a	LOC_Os04g41620.1	Os04g0493400	Chit2 - chitinase family protein precursor, expressed	665		4			osa-miR397a	LOC_Os05g38420
miR397a	LOC_Os01g46590.1	Os01g0654200	Expressed protein	1917		4			miR408-3p	LOC_Os03g15340	Wu et al., 2010; Sunkar et al., 2005
miR397a	LOC_Os04g58020.1	Os04g0676700	Myb_al protein, putative, expressed	971		4
miR397a	LOC_Os09g07510.1	Os09g0249700	Heat repeat family protein, putative, expressed	1879		5
miR397a	LOC_Os03g05520.1	Os03g0149200	Nicotiana lesion-inducing like, putative, expressed	832		5
miR397a	LOC_Os01g65380.1	Os01g0874700	Patellin protein, putative, expressed	2044		5
miR397a	LOC_Os03g55280.1	Os03g0760700	Semialdehyde dehydrogenase, nad binding domain containing protein, putative, expressed	1187		5
miR397a	LOC_Os12g43490.1	Os12g0630500	Thaumatin, putative, expressed	911		5
miR397a	LOC_Os03g53230.1	Os03g0743900	Bifunctional 3-phosphoadenosine 5-phosphosulfate synthetase, putative, expressed	1028		6
miR397a	LOC_Os02g03050.2	Os02g0122900	Dimethyladenosine transferase, putative, expressed	1668		6
miR397a	LOC_Os12g35465.1	Os12g0539751	Expressed protein	145		6
miR397a	LOC_Os10g41030.1	Os10g0559600	Agenet domain containing protein, putative, expressed	4938		7
miR397a	LOC_Os09g08390.1	Os09g0258000	Cral/trio domain containing protein, expressed	1729		7
miR397a	LOC_Os09g08390.2	Os09g0258000	Cral/trio domain containing protein, expressed	1673		8
miR397a	LOC_Os09g15750.1	Os09g0326800	Proteasome/cyclosome repeat containing protein, expressed	3218		8
miR397a	LOC_Os09g07510.3	Os09g0249700	Heat repeat family protein, putative, expressed	1867		10
miR397a	LOC_Os11g48060
miR397a	LOC_Os09g07510.2	Os09g0249700	Heat repeat family protein, putative, expressed	1863		11
miR397a	LOC_Os08g04640.1	Os08g0141600	Expressed protein	484		22
miR398b	LOC_Os07g46990.1	Os07g0665200	Copper/zinc superoxide dismutase, putative, expressed	135	≤ 0.05	168	GO:0005507	Literature support (42,43,44)
miR398b	LOC_Os03g22810.1	Os03g0351500	Copper/zinc superoxide dismutase, putative, expressed	339		52	GO:0005507	Literature support (43)
miR398b	LOC_Os04g48410.1	Os04g0573200	Copper chaperone for superoxide dismutase, putative, expressed	851		18	GO:0005507	Literature support (43)
miR398b	LOC_Os01g68790.3	Os01g0916600	Rna recognition motif containing protein, putative, expressed	793		1	GO:0005507
miR398b	LOC_Os01g68790.4	Os01g0916600	Rna recognition motif containing protein, putative, expressed	807		1	GO:0005507
miR398b	LOC_Os01g68790.1	Os01g0916600	Rna recognition motif containing protein, putative, expressed	1084		10	GO:0005507
miR398b	LOC_Os08g44770.2	Os08g0561700	Copper/zinc superoxide dismutase, putative, expressed	622		1	GO:0005507
miR398b	LOC_Os08g44770.1	Os08g0561700	Copper/zinc superoxide dismutase, putative, expressed	634		4	GO:0005507
miR398b	LOC_Os05g35480.1	Os05g0429700	Anthranilate phosphoribosyltransferase, putative, expressed	2308		1
miR398b	LOC_Os06g48950.1	Os06g0702600	Auxin response factor 19, putative, expressed	3543		1
miR398b	LOC_Os04g35864.2	Os04g0439300	Ddt domain-containing protein, putative, expressed	361		1
miR398b	LOC_Os07g25390.1	Os07g0434500	Drd1, putative, expressed	700		1
miR398b	LOC_Os05g41000.1	Os05g0489000	Endonuclease/exonuclease/phosphatase family domain containing protein, expressed	1658		1
miR398b	LOC_Os07g16040.1	Os07g0264100	Erythronate-4-phosphate dehydrogenase domain containing protein, expressed	567		1
miR398b	LOC_Os06g04970.1	Os06g0142000	Expressed protein	1874		1
miR398b	LOC_Os12g13670.2	Os12g0239200	Expressed protein	3906		1
miR398b	LOC_Os12g13670.1	Os12g0239200	Expressed protein	3993		1
miR398b	LOC_Os10g08640.1	Os10g0168100	Expressed protein	186		1
miR398b	LOC_Os07g47030.1	Os07g0665700	Expressed protein	2182		1
miR398b	LOC_Os07g47030.3	Os07g0665700	Expressed protein	2257		1
miR398b	LOC_Os05g01635.1	Os05g0107000	Expressed protein	1570		1
miR398b	LOC_Os10g31820.2	Os10g0456500	Flug, putative, expressed	1618		1
miR398b	LOC_Os01g02880.1	Os01g0118000	Fructose-bisphospate aldolase isozyme, putative, expressed	1094		1
miR398b	LOC_Os07g37650.1	Os07g0563800	Gtpase-activating protein, putative, expressed	396		1
miR398b	LOC_Os04g52500.1	Os04g0615100	Lecithine cholesterol acyltransferase, putative, expressed	1075		1
miR398b	LOC_Os01g67000.1	Os01g0895100	Membrane-associated 30 kda protein, chloroplast precursor, putative, expressed	474		1
miR398b	LOC_Os03g11540.1	Os03g0214100	Rpa1b - putative single-stranded dna binding complex subunit 1, expressed	721		1
miR398b	LOC_Os02g54254.1	Os02g0783625	Saccharopine dehydrogenase, putative, expressed	3612		1
miR398b	LOC_Os06g23430.1	Os06g0342100	Signal recognition particle 19 kda protein, putative, expressed	234		1
miR398b	LOC_Os04g52940.1	Os04g0620400	Sit4 phosphatase-associated protein domain containing protein, expressed	2628		1
miR398b	LOC_Os05g48620.1	Os05g0559900	Trna-binding arm, putative, expressed	3004		1
miR398b	LOC_Os03g01210.1	Os03g0101800	Uncharacterized cys-rich domain containing protein, putative, expressed	1047		1
miR398b	LOC_Os02g46962.2	Os02g0697300	Vhs and gat domain containing protein, expressed	1158		1
miR398b	LOC_Os05g50610.1	Os05g0583000	Wrky8, expressed	1152		1
miR398b	LOC_Os01g56150.1	Os01g0767100	Osprocp1 - putative lysosomal pro-x carboxypeptidase homologue, expressed	1447		2
miR398b	LOC_Os02g46962.1	Os02g0697300	Vhs and gat domain containing protein, expressed	1246		2
miR398b	LOC_Os03g30300.2	Os03g0416500	6-phosphogluconolactonase, putative, expressed	3333		3
miR398b	LOC_Os05g19370.1	Os05g0274900	60s ribosomal protein l15, putative, expressed	879		3
miR398b	LOC_Os08g23730.1	Os08g0326600	Class i glutamine amidotransferase, putative, expressed	1539		5
miR398b	LOC_Os03g11614.1	Os03g0215400	Osmads1 - mads-box family gene with mikcc type-box, expressed	470		7
miR398b	LOC_Os02g13100.1	Os02g0224100	Protein phosphatase 2c, putative, expressed	1411		7
miR398b	LOC_Os01g68770.1	Os01g0916400	Selenium-binding protein, putative, expressed	144		7
miR398b	LOC_Os03g40180.2	Os03g0598800	60s ribosomal protein l15, putative, expressed	751		13
miR398b	LOC_Os03g40180.1	Os03g0598800	60s ribosomal protein l15, putative, expressed	648		14
miR398b	LOC_Os03g21940.1	Os03g0337800	60s ribosomal protein l19-3, putative, expressed	704		17
miR408-3p	LOC_Os03g15340	Os03g0259100	plastocyanin-like domain containing protein, putative, expressed				GO:0005507	Literature support (42)
miR408-3p	LOC_Os02g52180.1	Os02g0758800	Plastocyanin-like domain containing protein, putative, expressed	938	≤ 0.05	6	GO:0005507	Literature support (43)
miR408-3p	LOC_Os04g46130.1	Os04g0545600	Plastocyanin-like domain containing protein, putative, expressed	657		12	GO:0005507	Literature support (43)
miR408-3p	LOC_Os06g11490.1	Os06g0218600	Plastocyanin-like domain containing protein, putative, expressed	752		3	GO:0005507	Literature support (43)
miR408-3p	LOC_Os08g37670.1	Os08g0482700	Plastocyanin-like domain containing protein, putative, expressed	668	≤ 0.05	109	GO:0005507	Literature support (43,44)
miR408-3p	LOC_Os03g50140.1	Os03g0709100	Plastocyanin-like domain containing protein, putative, expressed	263		19	GO:0005507	Literature support (44)
miR408-3p	LOC_Os08g37660.1	Os08g0482600	Plastocyanin-like domain containing protein, putative, expressed	858		1	GO:0005507
miR408-3p	LOC_Os09g29390.1	Os09g0469300	Plastocyanin-like domain containing protein, putative, expressed	602		2	GO:0005507
miR408-3p	LOC_Os11g38959.1	Os11g0602600	40s ribosomal protein s9-2, putative, expressed	51		1
miR408-3p	LOC_Os09g26260.1	Os09g0432300	Aaa-type atpase family protein, putative, expressed	1674		1
miR408-3p	LOC_Os03g61930.1	Os03g0835600	Acbp4, putative, expressed	497		1
miR408-3p	LOC_Os04g54940.1	Os04g0642100	Ateb1a-like microtubule associated protein, putative, expressed	273		1
miR408-3p	LOC_Os03g50300.1	Os03g0710900	Casp, putative, expressed	576		1
miR408-3p	LOC_Os07g07560.2	Os07g0171300	Ck1_caseinkinase_1a.6 - ck1 includes the casein kinase 1 kinases, expressed	476		1
miR408-3p	LOC_Os04g52280.1	Os04g0612700	Dehydrogenase, putative, expressed	839		1
miR408-3p	LOC_Os04g40400.1	Os04g0480100	Eukaryotic translation initiation factor 4b, putative, expressed	1690		1
miR408-3p	LOC_Os04g32670.1	Os04g0398600	Exostosin family domain containing protein, expressed	2350		1
miR408-3p	LOC_Os07g25830.1	Os07g0440300	Expressed protein	66		1
miR408-3p	LOC_Os04g22800.1	Os04g0294625	Expressed protein	16		1
miR408-3p	LOC_Os12g43750.1	Os12g0634000	Expressed protein	638		1
miR408-3p	LOC_Os03g39407.1	Os03g0591000	Expressed protein	1695		1
miR408-3p	LOC_Os06g36390.2	Os06g0559400	Expressed protein	886		1
miR408-3p	LOC_Os09g02130.1	Os09g0108400	Expressed protein	412		1
miR408-3p	LOC_Os02g34500.1	Os02g0550000	Expressed protein	1035		1
miR408-3p	LOC_Os04g02830.1	Os04g0118500	Expressed protein	350		1
miR408-3p	LOC_Os06g04330.2	Os06g0134300	Expressed protein	1287		1
miR408-3p	LOC_Os03g06420.1	Os03g0160200	Expressed protein	735		1
miR408-3p	LOC_Os03g06420.2	Os03g0160200	Expressed protein	735		1
miR408-3p	LOC_Os03g19436.1	Os03g0307333	Expressed protein	638		1
miR408-3p	LOC_Os02g47830.1	Os02g0708000	Expressed protein	103		1
miR408-3p	LOC_Os01g02090.1	Os01g0111200	Expressed protein	1490		1
miR408-3p	LOC_Os10g39810.1	Os10g0545200	Fatty acid hydroxylase, putative, expressed	499		1
miR408-3p	LOC_Os02g08130.1	Os02g0177900	Fggy family of carbohydrate kinases, putative, expressed	1841		1
miR408-3p	LOC_Os07g37620.1	Os07g0563400	Fiber expressed protein, putative, expressed	624		1
miR408-3p	LOC_Os03g14860.1	Os03g0253500	G-patch domain containing protein, expressed	1071		1
miR408-3p	LOC_Os01g34890.1	Os01g0533000	Glucan synthase-like protein, putative, expressed	3408		1
miR408-3p	LOC_Os07g12340.1	Os07g0225300	Nac domain-containing protein 67, putative, expressed	589		1
miR408-3p	LOC_Os03g32170.1	Os03g0436400	Nad dependent epimerase/dehydratase family protein, putative, expressed	1162		1
miR408-3p	LOC_Os08g44680.1	Os08g0560900	Photosystem i reaction center subunit ii, chloroplast precursor, putative, expressed	508		1
miR408-3p	LOC_Os06g15360.2	Os06g0264300	Rad23 dna repair protein, putative, expressed	1495		1
miR408-3p	LOC_Os06g15360.4	Os06g0264300	Rad23 dna repair protein, putative, expressed	1338		1
miR408-3p	LOC_Os03g15890.2	Os03g0265600	Rna recognition motif containing protein, expressed	1047		1
miR408-3p	LOC_Os04g01310.1	Os04g0103500	Serine/threonine-protein kinase receptor precursor, putative, expressed	1834		1
miR408-3p	LOC_Os12g08830.2	Os12g0190200	Thylakoid lumenal 29.8 kda protein, putative, expressed	286		1
miR408-3p	LOC_Os01g07880.1	Os01g0174000	Transcription factor hy5, putative, expressed	620		1
miR408-3p	LOC_Os07g08970.1	Os07g0187400	Uncharacterized protein ycf45, putative, expressed	2223		1
miR408-3p	LOC_Os11g06900.1	Os11g0170000	Amidase family protein, putative, expressed	1969		2
miR408-3p	LOC_Os06g15360.3	Os06g0264300	Rad23 dna repair protein, putative, expressed	1300		2
miR408-3p	LOC_Os06g35730.1	Os06g0550000	Ribosomal protein l5, putative, expressed	96		2
miR408-3p	LOC_Os12g08830.1	Os12g0190200	Thylakoid lumenal 29.8 kda protein, putative, expressed	286		2
miR408-3p	LOC_Os05g06440.1	Os05g0156500	Dnaj homolog subfamily b member 11 precursor, putative, expressed	739		3
miR408-3p	LOC_Os05g03750.1	Os05g0128100	Expressed protein	567		3
miR408-3p	LOC_Os06g15360.1	Os06g0264300	Rad23 dna repair protein, putative, expressed	1498		3
miR408-3p	LOC_Os03g21270.3	Os03g0330300	Expressed protein	1405		5
miR408-3p	LOC_Os03g21270.1	Os03g0330300	Expressed protein	2964		5
miR408-3p	LOC_Os10g20250.1	Os10g0343200	Membrane associated duf588 domain containing protein, putative, expressed	870		5
miR408-3p	LOC_Os01g12650.1	Os01g0226300	Reticulon domain containing protein, putative, expressed	926		9
miR528-5p	LOC_Os06g37150.1	Os06g0567900	L-ascorbate oxidase precursor, putative, expressed	2011	≤ 0.05	108	GO:0005507	Literature support (42,44)
miR528-5p	LOC_Os07g38290.1	Os07g0570550	Plastocyanin-like domain containing protein, putative, expressed	538	≤ 0.05	322	GO:0005507	Literature support (42,44)
miR528-5p	LOC_Os06g11310.1	Os06g0216700	Plastocyanin-like domain containing protein, putative, expressed	695	≤ 0.05	471	GO:0005507	Literature support (43,44)
miR528-5p	LOC_Os08g04310.1	Os08g0137400	Plastocyanin-like domain containing protein, putative, expressed	258	≤ 0.05	23	GO:0005507	Literature support (44)
miR528-5p	LOC_Os06g06050.1	Os06g0154200	Osfbl27 - f-box domain and lrr containing protein, expressed	2659	≤ 0.05	12
miR528-5p	LOC_Os12g08170.1	Os12g0182200	2-oxo acid dehydrogenases acyltransferase domain containing protein, expressed	1472		1
miR528-5p	LOC_Os06g48620.1	Os06g0699700	4-amino-4-deoxychorismate synthase, putative, expressed	1553		1
miR528-5p	LOC_Os04g45690.1	Os04g0540200	B-box zinc finger family protein, putative, expressed	120		1
miR528-5p	LOC_Os09g37840.1	Os09g0551150	Carbohydrate binding protein, putative, expressed	6156		1
miR528-5p	LOC_Os01g70020.1	Os01g0924900	Dek c terminal domain containing protein, expressed	1925		1
miR528-5p	LOC_Os06g42540.1	Os06g0631800	Expressed protein	115		1
miR528-5p	LOC_Os01g70720.2	Os01g0933400	Expressed protein	1072		1
miR528-5p	LOC_Os08g40070.1	Os08g0511500	Expressed protein	129		1
miR528-5p	LOC_Os03g59225.1	Os03g0807000	Expressed protein	367		1
miR528-5p	LOC_Os07g23120.2	Os07g0413800	Expressed protein	825		1
miR528-5p	LOC_Os06g51240.1	Os06g0728500	Expressed protein	853		1
miR528-5p	LOC_Os03g14040.1	Os03g0244000	Expressed protein	321		1
miR528-5p	LOC_Os01g65992.1	Os01g0882400	Expressed protein	645		1
miR528-5p	LOC_Os05g43680.1	Os05g0512500	Expressed protein	174		1
miR528-5p	LOC_Os11g02290.1	Os11g0114300	Expressed protein	72		1
miR528-5p	LOC_Os07g48080.1	Os07g0677900	Expressed protein	1391		1
miR528-5p	LOC_Os03g51160.2	Os03g0721400	Fb27, putative, expressed	777		1
miR528-5p	LOC_Os02g10310.1	Os02g0196800	Fumarylacetoacetase, putative, expressed	304		1
miR528-5p	LOC_Os09g10930.2	Os09g0281600	Gamma response i protein, putative, expressed	1044		1
miR528-5p	LOC_Os09g10930.1	Os09g0281600	Gamma response i protein, putative, expressed	971		1
miR528-5p	LOC_Os08g37010.1	Os08g0474866	Gibberellin receptor gid1l2, putative, expressed	320		1
miR528-5p	LOC_Os01g69990.1	Os01g0924600	Gyf domain containing protein, putative, expressed	3183		1
miR528-5p	LOC_Os07g38270.1	Os07g0570300	Insulin-degrading enzyme, putative, expressed	3217		1
miR528-5p	LOC_Os08g36420.2	Os08g0467400	Metal cation transporter, putative, expressed	400		1
miR528-5p	LOC_Os03g41510.5	Os03g0611200	Oxidoreductase, aldo/keto reductase family protein, putative, expressed	1487		1
miR528-5p	LOC_Os03g16220.4	Os03g0269000	Oxidoreductase, short chain dehydrogenase/reductase family domain containing protein, expressed	748		1
miR528-5p	LOC_Os03g16220.1	Os03g0269000	Oxidoreductase, short chain dehydrogenase/reductase family domain containing protein, expressed	888		1
miR528-5p	LOC_Os06g18000.1	Os06g0288100	Protein kinase domain containing protein, expressed	1536		1
miR528-5p	LOC_Os01g54390.2	Os01g0747700	S4 domain containing protein, putative, expressed	100		1
miR528-5p	LOC_Os07g32400.1	Os07g0507300	Ste_pak_ste20_mst_like.1 - ste kinases include homologs to sterile 7, sterile 11 and sterile 20 from yeast, expressed	2276		1
miR528-5p	LOC_Os02g09170.2	Os02g0184400	Sucrose-phosphate synthase, putative, expressed	71		1
miR528-5p	LOC_Os03g13730.2	Os03g0240500	Translocase of chloroplast 34, putative, expressed	34		1
miR528-5p	LOC_Os02g17500.1	Os02g0274900	Transporter family protein, putative, expressed	1366		1
miR528-5p	LOC_Os06g44380.1	Os06g0654000	Ubiquitin carboxyl-terminal hydrolase family protein, expressed	2961		1
miR528-5p	LOC_Os11g04880.1	Os11g0145400	Ubiquitin-like protein 5, putative, expressed	90		1
miR528-5p	LOC_Os11g01180.1	Os11g0102700	Ulp1 protease family protein, putative, expressed	238		1
miR528-5p	LOC_Os03g55570.1	Os03g0764450	Upstream activation factor subunit spp27, putative, expressed	982		1
miR528-5p	LOC_Os06g22650.1	Os06g0332400	Vhs and gat domain containing protein, expressed	2096		1
miR528-5p	LOC_Os02g52910.1	Os02g0768000	Zinc finger protein, putative, expressed	324		1
miR528-5p	LOC_Os01g08660.1	Os01g0182200	Aquaporin protein, putative, expressed	289		2
miR528-5p	LOC_Os02g42134.2	Os02g0632500	Arf gtpase-activating domain-containing protein, putative, expressed	41		2
miR528-5p	LOC_Os07g23120.1	Os07g0413800	Expressed protein	945		2
miR528-5p	LOC_Os03g51160.1	Os03g0721400	Fb27, putative, expressed	777		2
miR528-5p	LOC_Os06g35060.1	Os06g0542300	Heavy metal-associated domain containing protein, expressed	738		2
miR528-5p	LOC_Os08g13930.1	Os08g0237200	Mannose-1-phosphate guanyltransferase, putative, expressed	1316		2
miR528-5p	LOC_Os10g21560.1	Os10g0359500	No apical meristem protein, putative, expressed	867		2
miR528-5p	LOC_Os05g35460.1	Os05g0429400	Patellin protein, putative, expressed	1569		2
miR528-5p	LOC_Os02g26440.1	Os02g0462900	Prefoldin subunit, putative, expressed	169		2
miR528-5p	LOC_Os03g63770.2	Os03g0854800	Rcd1, putative, expressed	3711		2
miR528-5p	LOC_Os05g45710.1	Os05g0533500	Serine acetyltransferase protein, putative, expressed	370		2
miR528-5p	LOC_Os04g34270.1	Os04g0419900	Serine/threonine-protein kinase receptor precursor, putative, expressed	314		2
miR528-5p	LOC_Os03g11900.1	Os03g0218400	Transporter family protein, putative, expressed	1421		2
miR528-5p	LOC_Os07g01214.1	Os07g0102100	Transposon protein, putative, unclassified, expressed	2718		2
miR528-5p	LOC_Os04g24180.1	Os04g0307200	Heat shock protein binding protein, putative, expressed	1656		3
miR528-5p	LOC_Os03g44610.1	Os03g0648300	Iq calmodulin-binding motif domain containing protein, expressed	1579		3
miR528-5p	LOC_Os10g21560.2	Os10g0359500	No apical meristem protein, putative, expressed	911		3
miR528-5p	LOC_Os02g04460.1	Os02g0137200	Ribosomal protein l3, putative, expressed	775		3
miR528-5p	LOC_Os07g06940.1	Os07g0163500	Valyl-trna synthetase, putative, expressed	916		3
miR528-5p	LOC_Os04g34450.1	Os04g0421900	Expressed protein	3570		4
miR528-5p	LOC_Os01g70130.1	Os01g0925700	Protein kinase domain containing protein, expressed	1695		4
miR528-5p	LOC_Os02g54890.1	Os02g0791500	Udp-glucuronate 4-epimerase, putative, expressed	1951		5
miR528-5p	LOC_Os02g46660.1	Os02g0693500	Snare associated golgi protein, putative, expressed	212		6
miR528-5p	LOC_Os08g42640.1	Os08g0539300	Zinc finger, c3hc4 type domain containing protein, expressed	641		6
miR528-5p	LOC_Os11g04710.1	Os11g0143200	Cytochrome p450, putative, expressed	723		9
miR528-5p	LOC_Os02g33010.1	Os02g0533000	Expressed protein	2367		10
miR528-5p	LOC_Os05g08960.1	Os05g0182500	Ubiquitin-conjugating enzyme, putative, expressed	883		24
miR528-5p	LOC_Os05g08960.2	Os05g0182500	Ubiquitin-conjugating enzyme, putative, expressed	837		40
