# Supplementary material for: Identification of miRNA-mediated drought responsive multi-tiered regulatory network in drought tolerant rice, Nagina 22
Source: Sci Rep. 2017 Nov 13;7:15446. doi: 10.1038/s41598-017-15450-1 (PMC5684420; doi:10.1038/s41598-017-15450-1)
Supplement: Supplementary file 7 — Dataset S6 [file 41598_2017_15450_MOESM7_ESM.xls]

## Sheet: Sheet1
Supplementary Table S6. List primers used in the study.
Primer Name	Sequence
5S-F	TGCGATCATACCAGCACTAAAGC
Taqman Probe (Fam at 5' end and BHQ at 3')	CTTGGTACCGAGCTCGGATCCACTAGTCC
RTQ_universal-R	CGAATTCTAGAGCTCGAGGCA
miR528-RT-F	TGGAAGGGGCATGCAGAG
miR_oligodT_RTQ	CGAATTCTAGAGCTCGAGGCAGGCGACATG GCTGGCTAGTTAAGCTTGGTACCGAGCTCGGATCCA CTAGTCC(T)25VN
miR159f-RT-F	CCTTGGATTGAAGGGAGCTCTA
miR2878-5p-RT-F	GCTACATGTATAAAATTCTGAGGATG
miR812j-RT-F	AAGACGGAUGAUUAAAGUUGGACA
miR397b-RT-F	TTATTGAGTGCAGCGTTGATG
miR408-3p-RT-F	CTGCACTGCCTCTTCCCTG
miR435-RT-F	CGTTATCCGGTATTGGAGTTGA
miR1425-5p-RT-F	CTAGGATTCAATCCTTGCTGCT
miR1871-RT-F	CATGGCTCTGATATCATGTTGG
miR530-5p-RT-F	5'TGCATTTGCACCTGCACCTA3'
miR1846e-RT-F	CAACGAGGAGGCCGGGACCA
LOC_Os06g06050-F	TGTCAAAGCAAATCCAGACGA
LOC_Os06g06050-R	TCTCTCACTCATGGACGACTTCTT
LOC_Os06g37150-F	AATGCCATTTTTGCCGTAACA
LOC_Os06g37150-R	GCATATGACCAAACAATCTAAACCA
LOC_Os03g59280-F	CCATCCTCGGCAATGTCAAT
LOC_Os03g59280-R	CCCCAACATGGAAGGTCTTCT
LOC_Os04g53710-F	TCCGTCGTTTGAGATCTTTGC
LOC_Os04g53710-R	AGGGAATCCACTGCACATTACA
LOC_Os10g35240-F	TGGTGTGAAGCCCGATATCA
LOC_Os10g35240-R	CTTACCAGCTAAGCAGCATCCA
LOC_Os10g35640-F	GCAATGGTGTTAGTCCTAATTTTATCAC
LOC_Os10g35640-R	TTCTTTTGCAGTAGCAGTTCTTCCT
LOC_Os09g32976-F	GCAGTTTATGCTGTGTGTTTTGC
LOC_Os09g32976-R	GCATCAAAGTGATCAAGCCCTAT
LOC_Os04g46570-F	GGGAGAACCGGATGATATCAGA
LOC_Os04g46570-R	CAGATGCAAGATGATGGAAATTCA
LOC_Os04g38600-F	GGTTCTGGTATAGAATTTCAGCATGTT
LOC_Os04g38600-R	GATTCACGCATCACAGAAAAACTAA
LOC_Os03g17690-F (OsAPX1)	GGCCATCCTCAGTACGTTGTC
LOC_Os03g17690-R (OsAPX1)	GCAGCATTGCAGTTGAGCAT
LOC_Os07g49400-F (OsAPX2)	TGTTGTTTGCCCGTTCTTCA
LOC_Os07g49400-R (OsAPX2)	GCCGCACAAACGAAAGCT
LOC_Os02g34810-F (OsAPX8)	GGGAGCTGAGAGCGATGGT
LOC_Os02g34810-R (OsAPX8)	GCACAGGCAGAACAACTCAA
LOC_Os04g33970-F (BAS1)	ATGGAACCCCAGCACAGAGT
LOC_Os04g33970-R (BAS1)	AATCCGGTGAAGATGATTGCTT
LOC_Os02g02400-F (Catalase A)	CCAAATAAGGCCAGACAATGTCA
LOC_Os02g02400-R (Catalase A)	ATACAAAAGATGGCCCAACGA
LOC_Os06g51150-F (Catalase B)	TGTGTCGACCAGCCGTAGTC
LOC_Os06g51150-R (Catalase B)	TTCACAACTTGCGTCACCAGTAT
LOC_Os06g12630-F (GST)	GCCAACTAGGCCGAGAACAA
LOC_Os06g12630-R (GST	TTCTTGGGCCTGCTGCTT
LOC_Os09g39380-F (MDR)	TGGGTCACCTGATGAGAACAAG
LOC_Os09g39380-R (MDR)	AACGGGCGGCTGAGTTTT
LOC_Os02g33450-F (PRX)	TTCGGGACTTCGTGTTCGA
LOC_Os02g33450-R (PRX)	AACCAATACGGCCCTTCATCT
LOC_Os03g11960-F	ACCACCAACGGCTGCAA
LOC_Os03g11960-R	CCCATGGGACTTATTGTGAGGAT
LOC_Os08g37950-F	GGACTGGTGAGATTCTGAGTTTGG
LOC_Os08g37950-R	CCAAGCGGGTGGGTTGTAT
LOC_Os04g46940-F	CGATTCTCCAGCGCTTGTATC
LOC_Os04g46940-R	TCAGTGCCTGCGCCAAT
LOC_Os06g45500-F	GGGCTTCAAATGACGCACAT
LOC_Os06g45500-R	AGCTCGAGCGGAGAAGATGA
LOC_Os03g08070-F	GGTTGCAGTAGGCACTTTGGA
LOC_Os03g08070-R	TGACGATGCCTTGGTCTCAA
LOC_Os03g22810-F	CAGAGCCGTCGTTGTGCAT
LOC_Os03g22810-R	GCTCGTGCCCACCCTTT
LOC_Os07g46990-F	TCATCGGACTCCAGGGTTAGA
LOC_Os07g46990-R	ACGAGCGAACATGAACAGCTT
LOC_Os05g35050-F (OsCOPT5)	CGTGTGCTGCTAGTATGGCTTAA
LOC_Os05g35050-R (OsCOPT5)	CGAAAAGGCCACGTGAACA
LOC_Os04g33900-F (OsCOPT4)	CGCCGCAGCACAAGATG
LOC_Os04g33900-R (OsCOPT4)	GCGGTCGCTCCAGAAGAA
LOC_Os09g26900-F (OsCOPT7)	GCCTAGGGTTTGGCTTTGC
LOC_Os09g26900-R (OsCOPT7)	CAAGATCGGGAAACCAAACAG
LOC_Os01g56420-F (OsCOPT1)	CCCGGCCTGCTGCTAGTAG
LOC_Os01g56420-R (OsCOPT1)	GAATCGATCGCTCACAGTACACA
LOC_Os01g56430-F (OsCOPT2)	GGTACATGCACATGACGTTTTACTG
LOC_Os01g56430-R (OsCOPT2)	CACCCGGTGAAGAGGATCTC
LOC_Os06g01210-F (Plastocyanin)	CGATTTGTCCATCGCGAATA
LOC_Os06g01210-R (Plastocyanin)	CTTGCATACACACAAGAGAAAACTGA
LOC_Os06g02500-F	TGACAACGGAGCCAAGTAAGC
LOC_Os06g02500-R	CATGGTTCAACTCGGCAACA
LOC_Os05g25850-F	TGTTTCACTGCCCATGCATT
LOC_Os05g25850-R	ACGGGAATTGGCACAGAAAG
LOC_Os08g44770-F	TTGCAGCTGAAGTGTCAGTATCG
LOC_Os08g44770-R	TGCCTCAGGCTCGAAGATG
LOC_Os06g05110-F	CACATGCTGCTGGGAGTATCA
LOC_Os06g05110-R	AACCCAGCCGAAGCAACA
LOC_Os05g33810-F (OsSPL9)	GGCTTAACGCTGCCTCCAT
LOC_Os05g33810-R (OsSPL9)	TGGTGGCAAGACGCATTCT
Rice-Actin-F	GGTACCACTATGTTCCCTGGC
Rice-Actin-R	GAGATGCCAAGATGGATCCTC

## Sheet: Sheet4
LOC_Os03g17690	F
LOC_Os03g17690	R
LOC_Os07g49400	F
LOC_Os07g49400	R
LOC_Os02g34810	F
LOC_Os02g34810	R
LOC_Os04g33970	F
LOC_Os04g33970	R
LOC_Os02g02400	F
LOC_Os02g02400	R
LOC_Os06g51150	F
LOC_Os06g51150	R
LOC_Os06g12630	F
LOC_Os06g12630	R
LOC_Os09g39380	F
LOC_Os09g39380	R
LOC_Os02g33450	F
LOC_Os02g33450	R
