# Supplementary material for: Identification of miRNA-mediated drought responsive multi-tiered regulatory network in drought tolerant rice, Nagina 22
Source: Sci Rep. 2017 Nov 13;7:15446. doi: 10.1038/s41598-017-15450-1 (PMC5684420; doi:10.1038/s41598-017-15450-1)
Supplement: Supplementary file 8 — Dataset S7 [file 41598_2017_15450_MOESM8_ESM.xls]

## Sheet: Sheet1
Supplementary Table S7. Sample details of libraries used in this study.
PARE libraries	N22 FL40	Oryza sativa Nagina 22	Flag leaf control
	N22 HSp40	Oryza sativa Nagina 22	Heading spikelet control
	N22 ASp40	Oryza sativa Nagina 22	Anthesis spikelet control
	GSM960648 (SRR521269)	Oryza rufipogon	4-leaf stage seedlings
	GSM434596 (SRR039716-SRR039720)	Oryza sativa spp japonica cv. Nipponbare	seedlings
	GSM455938 (SRR032097)	Oryza sativa	3-week-old seedling
	GSM476257 (SRR034102)	Oryza sativa Indica	Young inflorescences (4~6cm)
	GSM455939 (SRR032098)	Oryza sativa	Young panicle
Small RNA liberaries	SRR2458631	Oryza sativa Nagina 22	Flag leaf control
	SRR2293667	Oryza sativa Nagina 22	Flag leaf drought
	SRR2458943	Oryza sativa Nagina 22	Heading spikelet control
	SRR2459139	Oryza sativa Nagina 22	Heading spikelet drought
	Current Study	Oryza sativa PB1	Flag leaf control
	Current Study	Oryza sativa PB1	Flag leaf drought
	Current Study	Oryza sativa PB1	Heading spikelet control
	Current Study	Oryza sativa PB1	Heading spikelet drought
